# Supplementary material for: Comparative Transcriptome and DNA Methylation Analysis of Phenotypic Plasticity in the Pacific Abalone (Haliotis discus hannai)
Source: Front Physiol. 2021 Jun 29;12:683499. doi: 10.3389/fphys.2021.683499 (PMC8277243; doi:10.3389/fphys.2021.683499)
Supplement: Supplementary file 2 [file Table_2.XLSX]

## Sheet: CNN_vs_CNS.DMR.result.annotatio
Table S2. DMRs in CNN vs CNS derived from DSS R package.
chr	start	end	length	nCG	CNN_meanMethy	CNS_meanMethy	diff.Methy	areaStat	C_context	regionID	region
chr1	69891	70044	154	13	0.017295	0.15192	-0.134625	-63.8625	CG	Target=LTR_FINDER_ID=Hicasm0_381_ltr; 379 4369	repeat
chr1	72976	73084	109	14	0.18423	0.397643	-0.213413	-71.7401	CG	Target=LTR_FINDER_ID=Hicasm0_381_ltr; 379 4369	repeat
chr1	74975	75119	145	22	0.0646716	0.274191	-0.209519	-151.91	CG	Target=LTR_FINDER_ID=Hicasm10_156_ltr; 7421 9195	repeat
chr1	74975	75119	145	22	0.0646716	0.274191	-0.209519	-151.91	CG	Target=Polinton-3_NV_p 48 412;Class=DNA/Maverick	repeat
chr1	124178	124232	55	10	0.110683	0.37063	-0.259947	-54.6899	CG	Target=LTR_FINDER_ID=Hicasm17_332_ltr; 2693 2749	repeat
chr1	124502	124895	394	42	0.163005	0.481103	-0.318099	-343.311	CG	Target=LTR_FINDER_ID=Hicasm5_183_ltr; 3185 6591	repeat
chr1	124502	124895	394	42	0.163005	0.481103	-0.318099	-343.311	CG	Target=Polinton-3_NV_p 105 181;Class=DNA/Maverick	repeat
chr1	125598	125737	140	15	0.204674	0.36238	-0.157706	-65.0486	CG	Target=LTR_FINDER_ID=Hicasm5_183_ltr; 3185 6591	repeat
chr1	125598	125737	140	15	0.204674	0.36238	-0.157706	-65.0486	CG	Target=LTR_FINDER_ID=Hicasm12_362_ltr; 4545 9100	repeat
chr1	125598	125737	140	15	0.204674	0.36238	-0.157706	-65.0486	CG	Target=Polinton-N1_NV_ 3 130;Class=DNA/Maverick	repeat
chr1	130585	130699	115	9	0.188892	0.360128	-0.171236	-42.3627	CG	Target=LTR_FINDER_ID=Hicasm0_381_ltr; 10679 13301	repeat
chr1	130585	130699	115	9	0.188892	0.360128	-0.171236	-42.3627	CG	Target=Polinton-1_NV_p 863 1024;Class=DNA/Maverick	repeat
chr1	138396	138564	169	28	0.207187	0.030523	0.176664	176.409	CG	Target=LTR_FINDER_ID=Hicasm2_273_ltr; 17826 18094	repeat
chr1	177776	178361	586	47	0.0217663	0.236089	-0.214323	-262	CG	Target=LTR_FINDER_ID=Hicasm15_4_ltr; 5599 6606	repeat
chr1	177776	178361	586	47	0.0217663	0.236089	-0.214323	-262	CG	Target=LTR_FINDER_ID=Hicasm17_871_ltr; 3591 4357	repeat
chr1	177776	178361	586	47	0.0217663	0.236089	-0.214323	-262	CG	Target=LTR_FINDER_ID=Hicasm10_374_ltr; 1533 2273	repeat
chr1	177776	178361	586	47	0.0217663	0.236089	-0.214323	-262	CG	Target=Tc1_FR2_tp 179 339;Class=DNA/TcMar-Tc1	repeat
chr1	179929	180058	130	10	0.0101738	0.223689	-0.213515	-47.4237	CG	Target=LTR_FINDER_ID=Hicasm7_770_ltr; 2228 3452	repeat
chr1	179929	180058	130	10	0.0101738	0.223689	-0.213515	-47.4237	CG	Target=RTEX-2_NV_pol 776 994;Class=LINE/RTE-X	repeat
chr1	184259	184533	275	15	0.0123895	0.274367	-0.261977	-99.9337	CG	Target=LTR_FINDER_ID=Hicasm16_919_ltr; 3774 6057	repeat
chr1	184259	184533	275	15	0.0123895	0.274367	-0.261977	-99.9337	CG	Target=LTR_FINDER_ID=Hicasm16_919_ltr; 3774 6082	repeat
chr1	184259	184533	275	15	0.0123895	0.274367	-0.261977	-99.9337	CG	Target=LTR_FINDER_ID=Hicasm16_919_ltr; 3781 6057	repeat
chr1	185640	185729	90	5	0.00863415	0.176967	-0.168333	-19.6542	CG	Target=LTR_FINDER_ID=Hicasm16_919_ltr; 3774 6082	repeat
chr1	185640	185729	90	5	0.00863415	0.176967	-0.168333	-19.6542	CG	Target=LTR_FINDER_ID=Hicasm16_919_ltr; 3781 6057	repeat
chr1	185640	185729	90	5	0.00863415	0.176967	-0.168333	-19.6542	CG	Target=LTR_FINDER_ID=Hicasm16_919_ltr; 4255 6081	repeat
chr1	265267	265331	65	5	0.0426955	0.237007	-0.194312	-24.4131	CG	Target=LTR_FINDER_ID=Hicasm10_299_ltr; 379 5765	repeat
chr1	265267	265331	65	5	0.0426955	0.237007	-0.194312	-24.4131	CG	Target=TAS 1659 1775;Class=LTR/Pao	repeat
chr1	286104	286854	751	86	0.374366	0.0283636	0.346003	782.938	CG	Target=LTR_FINDER_ID=Hicasm2_540_ltr; 8633 10178	repeat
chr1	286104	286854	751	86	0.374366	0.0283636	0.346003	782.938	CG	Target=Mariner-12_BM_t 4 287;Class=DNA/TcMar-Tc1	repeat
chr1	286104	286854	751	86	0.374366	0.0283636	0.346003	782.938	CG	Target=Tc1_FR2_tp 295 341;Class=DNA/TcMar-Tc1	repeat
chr1	287150	287307	158	10	0.479874	0.206605	0.273269	49.4684	CG	Target=LTR_FINDER_ID=Hicasm7_1010_ltr; 5706 6448	repeat
chr1	287476	288360	885	58	0.726996	0.249774	0.477221	596.634	CG	Target=LTR_FINDER_ID=Hicasm7_1010_ltr; 5706 6448	repeat
chr1	287476	288360	885	58	0.726996	0.249774	0.477221	596.634	CG	Target=LTR_FINDER_ID=Hicasm9_618_ltr; 11939 12048	repeat
chr1	309033	309112	80	9	0.734731	0.506956	0.227775	45.7779	CG	Target=LTR_FINDER_ID=Hicasm14_1211_ltr; 8514 9382	repeat
chr1	621709	621761	53	5	0.350372	0.665662	-0.315291	-23.6332	CG	Target=LTR_FINDER_ID=Hicasm17_889_ltr; 9196 10408	repeat
chr1	621709	621761	53	5	0.350372	0.665662	-0.315291	-23.6332	CG	Target=Tc1-15_Xt_tp 239 341;Class=DNA/TcMar-Tc1	repeat
chr1	641005	641221	217	28	0.597599	0.798394	-0.200794	-157.311	CG	Target=LTR_FINDER_ID=Hicasm1_1084_ltr; 791 2251	repeat
chr1	641005	641221	217	28	0.597599	0.798394	-0.200794	-157.311	CG	Target=Tc1_FR2_tp 12 339;Class=DNA/TcMar-Tc1	repeat
chr1	663944	664015	72	5	0.649311	0.809448	-0.160137	-30.2737	CG	HDH_T00734	protein_coding
chr1	663944	664015	72	5	0.649311	0.809448	-0.160137	-30.2737	CG	HDH_T00734	intron
chr1	724014	724159	146	21	0.573805	0.740156	-0.166351	-141.956	CG	Target=LTR_FINDER_ID=Hicasm5_570_ltr; 15129 15292	repeat
chr1	724014	724159	146	21	0.573805	0.740156	-0.166351	-141.956	CG	Target=RepeatModeler_rnd-6_family-5013 1 814;Class=LTR/Ngaro	repeat
chr1	850531	850591	61	4	0.042206	0.299672	-0.257466	-19.0477	CG	Target=LTR_FINDER_ID=Hicasm4_1030_ltr; 1662 4143	repeat
chr1	850531	850591	61	4	0.042206	0.299672	-0.257466	-19.0477	CG	HDH_T00740	promoter
chr1	850531	850591	61	4	0.042206	0.299672	-0.257466	-19.0477	CG	Target=LTR_FINDER_ID=Hicasm11_688_ltr; 596 1729	repeat
chr1	858426	858551	126	13	0.129005	0.0105164	0.118488	63.9368	CG	HDH_T00740	protein_coding
chr1	858426	858551	126	13	0.129005	0.0105164	0.118488	63.9368	CG	HDH_T00740	intron
chr1	889392	889504	113	7	0.770395	0.403996	0.3664	40.7708	CG	Target=LTR_FINDER_ID=Hicasm17_393_ltr; 4878 5246	repeat
chr1	889392	889504	113	7	0.770395	0.403996	0.3664	40.7708	CG	Target=Nimb-2_DR_pol 432 564;Class=LINE/I-Nimb	repeat
chr1	890531	890632	102	17	0.867773	0.683349	0.184424	74.6244	CG	Target=LTR_FINDER_ID=Hicasm5_15_ltr; 321 993	repeat
chr1	890531	890632	102	17	0.867773	0.683349	0.184424	74.6244	CG	Target=LTR_FINDER_ID=Hicasm0_637_ltr; 869 1399	repeat
chr1	965171	965244	74	13	0.0117032	0.0563608	-0.0446575	-54.8978	CG	HDH_T00742	protein_coding
chr1	965171	965244	74	13	0.0117032	0.0563608	-0.0446575	-54.8978	CG	HDH_T00742	CDS
chr1	965171	965244	74	13	0.0117032	0.0563608	-0.0446575	-54.8978	CG	HDH_T00742	exon
chr1	966892	967156	265	28	0.0237793	0.203204	-0.179424	-199.11	CG	HDH_T00742	protein_coding
chr1	966892	967156	265	28	0.0237793	0.203204	-0.179424	-199.11	CG	HDH_T00742	intron
chr1	1084820	1084893	74	13	0.189091	0.0356165	0.153474	55.4353	CG	HDH_T00744	protein_coding
chr1	1084820	1084893	74	13	0.189091	0.0356165	0.153474	55.4353	CG	HDH_T00744	CDS
chr1	1084820	1084893	74	13	0.189091	0.0356165	0.153474	55.4353	CG	HDH_T00744	exon
chr1	1085310	1085455	146	23	0.17766	0.0225123	0.155148	124.515	CG	HDH_T00744	protein_coding
chr1	1085310	1085455	146	23	0.17766	0.0225123	0.155148	124.515	CG	HDH_T00744	intron
chr1	1085310	1085455	146	23	0.17766	0.0225123	0.155148	124.515	CG	Target=LTR_FINDER_ID=Hicasm5_814_ltr; 1673 1721	repeat
chr1	1085310	1085455	146	23	0.17766	0.0225123	0.155148	124.515	CG	Target=LTR_FINDER_ID=Hicasm6_1029_ltr; 1889 1995	repeat
chr1	1085310	1085455	146	23	0.17766	0.0225123	0.155148	124.515	CG	Target=LTR_FINDER_ID=Hicasm9_79_ltr; 5608 5706	repeat
chr1	1085310	1085455	146	23	0.17766	0.0225123	0.155148	124.515	CG	HDH_T00744	CDS
chr1	1085310	1085455	146	23	0.17766	0.0225123	0.155148	124.515	CG	HDH_T00744	exon
chr1	1155077	1155504	428	44	0.0114527	0.143677	-0.132224	-231.31	CG	HDH_T00747	utr3
chr1	1155077	1155504	428	44	0.0114527	0.143677	-0.132224	-231.31	CG	HDH_T00747	exon
chr1	1155077	1155504	428	44	0.0114527	0.143677	-0.132224	-231.31	CG	HDH_T00747	protein_coding
chr1	1155685	1155895	211	19	0.0368181	0.247892	-0.211074	-99.8923	CG	HDH_T00747	utr3
chr1	1155685	1155895	211	19	0.0368181	0.247892	-0.211074	-99.8923	CG	HDH_T00747	exon
chr1	1155685	1155895	211	19	0.0368181	0.247892	-0.211074	-99.8923	CG	HDH_T00747	protein_coding
chr1	1155685	1155895	211	19	0.0368181	0.247892	-0.211074	-99.8923	CG	HDH_T00747	CDS
chr1	1155977	1156750	774	88	0.0185818	0.201212	-0.182631	-515.218	CG	HDH_T00747	exon
chr1	1155977	1156750	774	88	0.0185818	0.201212	-0.182631	-515.218	CG	HDH_T00747	protein_coding
chr1	1155977	1156750	774	88	0.0185818	0.201212	-0.182631	-515.218	CG	HDH_T00747	CDS
chr1	1157437	1158008	572	73	0.0207441	0.28405	-0.263306	-543.013	CG	HDH_T00747	protein_coding
chr1	1157437	1158008	572	73	0.0207441	0.28405	-0.263306	-543.013	CG	HDH_T00747	CDS
chr1	1157437	1158008	572	73	0.0207441	0.28405	-0.263306	-543.013	CG	HDH_T00747	exon
chr1	1157437	1158008	572	73	0.0207441	0.28405	-0.263306	-543.013	CG	HDH_T00747	utr5
chr1	1157437	1158008	572	73	0.0207441	0.28405	-0.263306	-543.013	CG	HDH_T00747	intron
chr1	1157437	1158008	572	73	0.0207441	0.28405	-0.263306	-543.013	CG	Target=LTR_FINDER_ID=Hicasm7_587_ltr; 14926 15513	repeat
chr1	1158767	1158887	121	13	0.0163563	0.147112	-0.130756	-53.1931	CG	HDH_T00747	protein_coding
chr1	1158767	1158887	121	13	0.0163563	0.147112	-0.130756	-53.1931	CG	HDH_T00747	intron
chr1	1158767	1158887	121	13	0.0163563	0.147112	-0.130756	-53.1931	CG	Target=LTR_FINDER_ID=Hicasm7_587_ltr; 14005 14925	repeat
chr1	1159036	1159240	205	17	0.0144042	0.154353	-0.139948	-80.3747	CG	HDH_T00747	protein_coding
chr1	1159036	1159240	205	17	0.0144042	0.154353	-0.139948	-80.3747	CG	HDH_T00747	intron
chr1	1159036	1159240	205	17	0.0144042	0.154353	-0.139948	-80.3747	CG	Target=LTR_FINDER_ID=Hicasm13_11_ltr; 11634 11888	repeat
chr1	1159036	1159240	205	17	0.0144042	0.154353	-0.139948	-80.3747	CG	Target=LTR_FINDER_ID=Hicasm16_275_ltr; 9996 10200	repeat
chr1	1159733	1159917	185	17	0.0149014	0.22614	-0.211239	-93.5016	CG	HDH_T00747	protein_coding
chr1	1159733	1159917	185	17	0.0149014	0.22614	-0.211239	-93.5016	CG	HDH_T00747	intron
chr1	1174770	1174918	149	31	0.017994	0.212911	-0.194917	-211.944	CG	HDH_T00747	protein_coding
chr1	1174770	1174918	149	31	0.017994	0.212911	-0.194917	-211.944	CG	HDH_T00747	intron
chr1	1325935	1326046	112	7	0.553752	0.714873	-0.161121	-26.6866	CG	HDH_T00751	protein_coding
chr1	1325935	1326046	112	7	0.553752	0.714873	-0.161121	-26.6866	CG	HDH_T00751	intron
chr1	1505317	1507262	1946	11	0.753036	0.0957845	0.657251	116.554	CG	Target=LTR_FINDER_ID=Hicasm4_423_ltr; 1442 7516	repeat
chr1	1505317	1507262	1946	11	0.753036	0.0957845	0.657251	116.554	CG	Target=LTR_FINDER_ID=Hicasm4_979_ltr; 5489 5594	repeat
chr1	1509995	1510972	978	7	0.612001	0.213651	0.398351	37.9291	CG	Target=LTR_FINDER_ID=Hicasm17_635_ltr; 7725 15099	repeat
chr1	1634728	1635301	574	57	0.264088	0.0660522	0.198036	354.346	CG	Target=LTR_FINDER_ID=Hicasm3_114_ltr; 3217 4127	repeat
chr1	1634728	1635301	574	57	0.264088	0.0660522	0.198036	354.346	CG	Target=LTR_FINDER_ID=Hicasm4_241_ltr; 5773 7126	repeat
chr1	1634728	1635301	574	57	0.264088	0.0660522	0.198036	354.346	CG	Target=LTR_FINDER_ID=Hicasm13_319_ltr; 1196 2670	repeat
chr1	1836391	1836573	183	59	0.0239242	0.000664325	0.0232599	299.32	CHH	Target=LTR_FINDER_ID=Hicasm15_552_ltr; 10313 10893	repeat
chr1	1836391	1836573	183	59	0.0239242	0.000664325	0.0232599	299.32	CHH	Target=LTR_FINDER_ID=Hicasm9_283_ltr; 15556 15706	repeat
chr1	2009319	2009463	145	27	0.148261	0.065863	0.0823976	117.74	CG	Target=LTR_FINDER_ID=Hicasm6_1010_ltr; 6059 6581	repeat
chr1	2009964	2010340	377	46	0.373809	0.18518	0.188629	301.278	CG	Target=LTR_FINDER_ID=Hicasm6_1010_ltr; 6059 6581	repeat
chr1	2379024	2379338	315	15	0.302164	0.00990701	0.292257	110.191	CG	HDH_T00768	CDS
chr1	2379024	2379338	315	15	0.302164	0.00990701	0.292257	110.191	CG	HDH_T00768	exon
chr1	2379024	2379338	315	15	0.302164	0.00990701	0.292257	110.191	CG	HDH_T00768	protein_coding
chr1	2382054	2382192	139	4	0.241428	0.00903014	0.232398	20.5766	CG	HDH_T00768	CDS
chr1	2382054	2382192	139	4	0.241428	0.00903014	0.232398	20.5766	CG	HDH_T00768	exon
chr1	2382054	2382192	139	4	0.241428	0.00903014	0.232398	20.5766	CG	HDH_T00768	protein_coding
chr1	2383994	2384983	990	86	0.264561	0.0149711	0.24959	600.026	CG	HDH_T00768	protein_coding
chr1	2383994	2384983	990	86	0.264561	0.0149711	0.24959	600.026	CG	HDH_T00768	CDS
chr1	2383994	2384983	990	86	0.264561	0.0149711	0.24959	600.026	CG	HDH_T00768	exon
chr1	2383994	2384983	990	86	0.264561	0.0149711	0.24959	600.026	CG	HDH_T00768	TSS
chr1	2383994	2384983	990	86	0.264561	0.0149711	0.24959	600.026	CG	HDH_T00768	promoter
chr1	2383994	2384983	990	86	0.264561	0.0149711	0.24959	600.026	CG	Target=LTR_FINDER_ID=Hicasm13_328_ltr; 17442 17497	repeat
chr1	2383994	2384983	990	86	0.264561	0.0149711	0.24959	600.026	CG	Target=LTR_FINDER_ID=Hicasm6_1008_ltr; 7428 7515	repeat
chr1	2385415	2385758	344	26	0.218729	0.0087274	0.210002	130.19	CG	HDH_T00768	promoter
chr1	2385851	2386103	253	22	0.203253	0.0110435	0.192209	114.444	CG	HDH_T00768	promoter
chr1	2386879	2387098	220	21	0.305918	0.0255974	0.28032	127.564	CG	Target=LTR_FINDER_ID=Hicasm16_1012_ltr; 14968 15127	repeat
chr1	2387307	2387530	224	25	0.337002	0.0165868	0.320416	216.171	CG	Target=LTR_FINDER_ID=Hicasm7_5_ltr; 13620 14246	repeat
chr1	2387722	2387786	65	7	0.271586	0.0108318	0.260754	31.5712	CG	Target=LTR_FINDER_ID=Hicasm7_5_ltr; 13620 14246	repeat
chr1	2387722	2387786	65	7	0.271586	0.0108318	0.260754	31.5712	CG	Target=LTR_FINDER_ID=Hicasm1_156_ltr; 7294 7343	repeat
chr1	2387722	2387786	65	7	0.271586	0.0108318	0.260754	31.5712	CG	Target=LTR_FINDER_ID=Hicasm11_277_ltr; 9736 9848	repeat
chr1	2514709	2514830	122	11	0.105599	0.019852	0.0857468	48.23	CG	Target=LTR_FINDER_ID=Hicasm0_30_ltr; 5535 5649	repeat
chr1	2573379	2573492	114	25	0.138103	0.248556	-0.110453	-105.367	CG	HDH_T00770	protein_coding
chr1	2573379	2573492	114	25	0.138103	0.248556	-0.110453	-105.367	CG	HDH_T00770	intron
chr1	2573379	2573492	114	25	0.138103	0.248556	-0.110453	-105.367	CG	Target=LTR_FINDER_ID=Hicasm1_666_ltr; 3704 4833	repeat
chr1	2703044	2703179	136	10	0.00631802	0.31091	-0.304592	-53.6976	CG	Target=LTR_FINDER_ID=Hicasm16_278_ltr; 843 5079	repeat
chr1	2750273	2750373	101	15	0.143031	0.0245621	0.118469	64.2981	CG	Target=LTR_FINDER_ID=Hicasm14_178_ltr; 13969 14239	repeat
chr1	2750273	2750373	101	15	0.143031	0.0245621	0.118469	64.2981	CG	Target=LTR_FINDER_ID=Hicasm5_814_ltr; 3630 3909	repeat
chr1	2751308	2751584	277	30	0.295534	0.0420528	0.253481	192.184	CG	Target=LTR_FINDER_ID=Hicasm1_36_ltr; 18060 18632	repeat
chr1	2751308	2751584	277	30	0.295534	0.0420528	0.253481	192.184	CG	Target=LTR_FINDER_ID=Hicasm16_421_ltr; 3 227	repeat
chr1	2751959	2752139	181	28	0.315875	0.0198421	0.296033	166.503	CG	Target=LTR_FINDER_ID=Hicasm14_846_ltr; 13866 14046	repeat
chr1	2751959	2752139	181	28	0.315875	0.0198421	0.296033	166.503	CG	Target=LTR_FINDER_ID=Hicasm5_814_ltr; 8284 8455	repeat
chr1	2751959	2752139	181	28	0.315875	0.0198421	0.296033	166.503	CG	Target=LTR_FINDER_ID=Hicasm1_36_ltr; 19171 19412	repeat
chr1	2751959	2752139	181	28	0.315875	0.0198421	0.296033	166.503	CG	Target=LTR_FINDER_ID=Hicasm16_716_ltr; 13658 13869	repeat
chr1	2752739	2752839	101	14	0.404076	0.0483914	0.355684	85.3125	CG	Target=LTR_FINDER_ID=Hicasm14_796_ltr; 19179 19357	repeat
chr1	2752739	2752839	101	14	0.404076	0.0483914	0.355684	85.3125	CG	Target=LTR_FINDER_ID=Hicasm0_692_ltr; 4 186	repeat
chr1	2768748	2768850	103	10	0.341991	0.0281099	0.313881	52.3931	CG	Target=LTR_FINDER_ID=Hicasm10_246_ltr; 9567 11647	repeat
chr1	2768913	2769048	136	9	0.57954	0.0514568	0.528083	69.7107	CG	Target=LTR_FINDER_ID=Hicasm10_246_ltr; 9567 11647	repeat
chr1	2781169	2781285	117	5	0.858271	0.27052	0.587751	38.1521	CG	Target=LTR_FINDER_ID=Hicasm4_1125_ltr; 7425 10671	repeat
chr1	2860171	2860241	71	15	0.100983	0.0139612	0.0870217	81.9437	CG	Target=LTR_FINDER_ID=Hicasm0_32_ltr; 1363 3901	repeat
chr1	2907327	2907426	100	9	0.705399	0.834636	-0.129237	-37.5615	CG	HDH_T00774	CDS
chr1	2907327	2907426	100	9	0.705399	0.834636	-0.129237	-37.5615	CG	HDH_T00774	exon
chr1	2907327	2907426	100	9	0.705399	0.834636	-0.129237	-37.5615	CG	HDH_T00774	protein_coding
chr1	2907327	2907426	100	9	0.705399	0.834636	-0.129237	-37.5615	CG	HDH_T00775	TES
chr1	2907327	2907426	100	9	0.705399	0.834636	-0.129237	-37.5615	CG	HDH_T00775	utr3
chr1	2907327	2907426	100	9	0.705399	0.834636	-0.129237	-37.5615	CG	HDH_T00775	exon
chr1	2907327	2907426	100	9	0.705399	0.834636	-0.129237	-37.5615	CG	HDH_T00775	protein_coding
chr1	3207232	3207326	95	7	0.312364	0.17463	0.137734	26.8983	CG	HDH_T00782	protein_coding
chr1	3207232	3207326	95	7	0.312364	0.17463	0.137734	26.8983	CG	HDH_T00782	intron
chr1	3242380	3242468	89	10	0.812524	0.475358	0.337165	51.283	CG	HDH_T00782	protein_coding
chr1	3242380	3242468	89	10	0.812524	0.475358	0.337165	51.283	CG	HDH_T00782	intron
chr1	3257604	3257744	141	17	0.297695	0.130162	0.167533	90.4972	CG	HDH_T00782	protein_coding
chr1	3257604	3257744	141	17	0.297695	0.130162	0.167533	90.4972	CG	HDH_T00782	intron
chr1	3257604	3257744	141	17	0.297695	0.130162	0.167533	90.4972	CG	Target=LTR_FINDER_ID=Hicasm15_67_ltr; 9521 9987	repeat
chr1	3257604	3257744	141	17	0.297695	0.130162	0.167533	90.4972	CG	Target=LTR_FINDER_ID=Hicasm10_103_ltr; 8288 8377	repeat
chr1	3257604	3257744	141	17	0.297695	0.130162	0.167533	90.4972	CG	Target=LTR_FINDER_ID=Hicasm6_816_ltr; 11354 11450	repeat
chr1	3264494	3264583	90	7	0.480699	0.838369	-0.357671	-36.3962	CG	HDH_T00782	protein_coding
chr1	3264494	3264583	90	7	0.480699	0.838369	-0.357671	-36.3962	CG	HDH_T00782	intron
chr1	3361027	3361386	360	39	0.333946	0.05104	0.282906	266.072	CG	HDH_T00786	protein_coding
chr1	3361027	3361386	360	39	0.333946	0.05104	0.282906	266.072	CG	HDH_T00786	CDS
chr1	3361027	3361386	360	39	0.333946	0.05104	0.282906	266.072	CG	HDH_T00786	exon
chr1	3361027	3361386	360	39	0.333946	0.05104	0.282906	266.072	CG	HDH_T00786	intron
chr1	3361027	3361386	360	39	0.333946	0.05104	0.282906	266.072	CG	Target=LTR_FINDER_ID=Hicasm6_147_ltr; 1703 1863	repeat
chr1	3361027	3361386	360	39	0.333946	0.05104	0.282906	266.072	CG	Target=LTR_FINDER_ID=Hicasm13_528_ltr; 8625 8778	repeat
chr1	3361027	3361386	360	39	0.333946	0.05104	0.282906	266.072	CG	Target=LTR_FINDER_ID=Hicasm16_807_ltr; 1845 1975	repeat
chr1	3378936	3379286	351	16	0.0119058	0.123547	-0.111641	-87.0893	CG	Target=LTR_FINDER_ID=Hicasm9_65_ltr; 6105 7278	repeat
chr1	3388547	3388861	315	88	0.0343291	0.000143223	0.0341859	411.565	CHH	Target=LTR_FINDER_ID=Hicasm0_35_ltr; 14487 15278	repeat
chr1	3388547	3388861	315	88	0.0343291	0.000143223	0.0341859	411.565	CHH	Target=LTR_FINDER_ID=Hicasm5_430_ltr; 1155 1425	repeat
chr1	3388547	3388861	315	88	0.0343291	0.000143223	0.0341859	411.565	CHH	Target=LTR_FINDER_ID=Hicasm16_212_ltr; 567 791	repeat
chr1	3388547	3388861	315	88	0.0343291	0.000143223	0.0341859	411.565	CHH	Target=LTR_FINDER_ID=Hicasm9_171_ltr; 18317 18578	repeat
chr1	3388547	3388861	315	88	0.0343291	0.000143223	0.0341859	411.565	CHH	Target=LTR_FINDER_ID=Hicasm0_35_ltr; 15321 15477	repeat
chr1	3394151	3394673	523	87	0.161387	0.0609483	0.100438	428.526	CG	Target=LTR_FINDER_ID=Hicasm0_35_ltr; 1 18221	repeat
chr1	3767007	3767100	94	13	0.0255252	0.140309	-0.114784	-60.4156	CG	Target=LTR_FINDER_ID=Hicasm7_1115_ltr; 11811 17751	repeat
chr1	3767007	3767100	94	13	0.0255252	0.140309	-0.114784	-60.4156	CG	Target=I-2_DR_pol 1 1214;Class=LINE/I	repeat
chr1	4000621	4000681	61	5	0.113144	0.355059	-0.241915	-23.7912	CG	HDH_T00803	protein_coding
chr1	4000621	4000681	61	5	0.113144	0.355059	-0.241915	-23.7912	CG	HDH_T00803	intron
chr1	4000621	4000681	61	5	0.113144	0.355059	-0.241915	-23.7912	CG	Target=LTR_FINDER_ID=Hicasm14_532_ltr; 15465 15699	repeat
chr1	4203368	4203612	245	13	0.691132	0.166199	0.524933	110.508	CG	Target=LTR_FINDER_ID=Hicasm0_69_ltr; 1 3103	repeat
chr1	4203368	4203612	245	13	0.691132	0.166199	0.524933	110.508	CG	Target=Maui_pol 568 696;Class=LINE/L2	repeat
chr1	4261104	4261244	141	9	0.178403	0.63754	-0.459137	-57.6868	CG	HDH_T00812	protein_coding
chr1	4261104	4261244	141	9	0.178403	0.63754	-0.459137	-57.6868	CG	HDH_T00812	intron
chr1	4279602	4279696	95	17	0.854478	0.629282	0.225195	84.1549	CG	HDH_T00812	protein_coding
chr1	4279602	4279696	95	17	0.854478	0.629282	0.225195	84.1549	CG	HDH_T00812	intron
chr1	4279602	4279696	95	17	0.854478	0.629282	0.225195	84.1549	CG	Target=RepeatModeler_rnd-1_family-187 1 523;Class=DNA/TcMar-Tc2	repeat
chr1	4341373	4341433	61	7	0.663907	0.767127	-0.10322	-23.9218	CG	HDH_T00812	protein_coding
chr1	4341373	4341433	61	7	0.663907	0.767127	-0.10322	-23.9218	CG	HDH_T00812	CDS
chr1	4341373	4341433	61	7	0.663907	0.767127	-0.10322	-23.9218	CG	HDH_T00812	exon
chr1	4341373	4341433	61	7	0.663907	0.767127	-0.10322	-23.9218	CG	HDH_T00812	utr3
chr1	4359253	4359386	134	25	0.876708	0.820215	0.0564929	89.0342	CG	HDH_T00814	promoter
chr1	4359253	4359386	134	25	0.876708	0.820215	0.0564929	89.0342	CG	HDH_T00815	protein_coding
chr1	4359253	4359386	134	25	0.876708	0.820215	0.0564929	89.0342	CG	HDH_T00815	intron
chr1	4359253	4359386	134	25	0.876708	0.820215	0.0564929	89.0342	CG	Target=LTR_FINDER_ID=Hicasm0_371_ltr; 4748 5563	repeat
chr1	4435539	4435630	92	11	0.17222	0.378824	-0.206604	-61.7868	CG	HDH_T00818	protein_coding
chr1	4435539	4435630	92	11	0.17222	0.378824	-0.206604	-61.7868	CG	HDH_T00818	intron
chr1	4467560	4467714	155	12	0.569339	0.0890247	0.480315	92.7398	CG	HDH_T00820	protein_coding
chr1	4467560	4467714	155	12	0.569339	0.0890247	0.480315	92.7398	CG	HDH_T00820	intron
chr1	4467560	4467714	155	12	0.569339	0.0890247	0.480315	92.7398	CG	Target=LTR_FINDER_ID=Hicasm16_415_ltr; 2056 2683	repeat
chr1	4467560	4467714	155	12	0.569339	0.0890247	0.480315	92.7398	CG	Target=LTR_FINDER_ID=Hicasm7_244_ltr; 8478 8545	repeat
chr1	4793806	4793861	56	5	0.553347	0.72335	-0.170003	-18.3213	CG	HDH_T00830	protein_coding
chr1	4793806	4793861	56	5	0.553347	0.72335	-0.170003	-18.3213	CG	HDH_T00830	intron
chr1	4809477	4809567	91	4	0.587417	0.244704	0.342712	20.017	CG	Target=LTR_FINDER_ID=Hicasm2_137_ltr; 10661 10850	repeat
chr1	4854825	4855410	586	50	0.0416501	0.19341	-0.15176	-317.24	CG	HDH_T00833	TES
chr1	4854825	4855410	586	50	0.0416501	0.19341	-0.15176	-317.24	CG	HDH_T00833	utr3
chr1	4854825	4855410	586	50	0.0416501	0.19341	-0.15176	-317.24	CG	HDH_T00833	exon
chr1	4854825	4855410	586	50	0.0416501	0.19341	-0.15176	-317.24	CG	HDH_T00833	protein_coding
chr1	4982230	4982319	90	10	0.212783	0.0619132	0.15087	44.4499	CG	Target=LTR_FINDER_ID=Hicasm6_45_ltr; 5165 5951	repeat
chr1	4992852	4993026	175	23	0.0512708	0.185596	-0.134325	-114.829	CG	Target=LTR_FINDER_ID=Hicasm12_498_ltr; 4711 6158	repeat
chr1	4992852	4993026	175	23	0.0512708	0.185596	-0.134325	-114.829	CG	Target=Mariner-18_DK_t 187 248;Class=DNA/TcMar-Tc1	repeat
chr1	4992852	4993026	175	23	0.0512708	0.185596	-0.134325	-114.829	CG	Target=Tc1_FR2_tp 225 329;Class=DNA/TcMar-Tc1	repeat
chr1	5050719	5050792	74	7	0.1428	0.0163058	0.126495	32.6593	CG	HDH_T00837	promoter
chr1	5050719	5050792	74	7	0.1428	0.0163058	0.126495	32.6593	CG	Target=LTR_FINDER_ID=Hicasm13_911_ltr; 8951 9286	repeat
chr1	5088864	5088981	118	16	0.183459	0.0290939	0.154365	85.3579	CG	Target=LTR_FINDER_ID=Hicasm4_262_ltr; 7223 14781	repeat
chr1	5088864	5088981	118	16	0.183459	0.0290939	0.154365	85.3579	CG	Target=Nimb-2_DR_pol 1029 1253;Class=LINE/I-Nimb	repeat
chr1	5100919	5101008	90	14	0.0741334	0.306588	-0.232454	-75.6145	CG	Target=LTR_FINDER_ID=Hicasm0_87_ltr; 1 25211	repeat
chr1	5101599	5101674	76	7	0.100803	0.350478	-0.249675	-37.8848	CG	Target=LTR_FINDER_ID=Hicasm0_87_ltr; 1 25211	repeat
chr1	5102073	5102128	56	9	0.0988266	0.288962	-0.190135	-49.2999	CG	Target=LTR_FINDER_ID=Hicasm0_87_ltr; 1 25211	repeat
chr1	5103022	5103085	64	10	0.27616	0.500021	-0.223861	-48.6523	CG	Target=LTR_FINDER_ID=Hicasm0_87_ltr; 1 25211	repeat
chr1	5128802	5128886	85	9	0.356282	0.122859	0.233423	40.0964	CG	Target=LTR_FINDER_ID=Hicasm0_87_ltr; 19877 24717	repeat
chr1	5131541	5131670	130	20	0.0128981	0.181761	-0.168863	-101.342	CG	Target=LTR_FINDER_ID=Hicasm0_87_ltr; 15660 18217	repeat
chr1	5132816	5132875	60	10	0.386553	0.111709	0.274845	57.2548	CG	Target=LTR_FINDER_ID=Hicasm0_87_ltr; 15660 18217	repeat
chr1	5149927	5150449	523	38	0.631845	0.312204	0.319641	258.315	CG	Target=LTR_FINDER_ID=Hicasm5_723_ltr; 3641 3995	repeat
chr1	5149927	5150449	523	38	0.631845	0.312204	0.319641	258.315	CG	Target=LTR_FINDER_ID=Hicasm3_798_ltr; 8351 8659	repeat
chr1	5150535	5150832	298	21	0.615205	0.30366	0.311545	112.375	CG	Target=LTR_FINDER_ID=Hicasm3_798_ltr; 8351 8659	repeat
chr1	5150535	5150832	298	21	0.615205	0.30366	0.311545	112.375	CG	Target=LTR_FINDER_ID=Hicasm3_321_ltr; 15442 15549	repeat
chr1	5150535	5150832	298	21	0.615205	0.30366	0.311545	112.375	CG	Target=LTR_FINDER_ID=Hicasm9_805_ltr; 11189 11279	repeat
chr1	5150535	5150832	298	21	0.615205	0.30366	0.311545	112.375	CG	Target=LTR_FINDER_ID=Hicasm5_723_ltr; 4566 4933	repeat
chr1	5151692	5151801	110	9	0.133838	0.0143506	0.119487	40.3179	CG	Target=LTR_FINDER_ID=Hicasm12_105_ltr; 3258 3339	repeat
chr1	5151692	5151801	110	9	0.133838	0.0143506	0.119487	40.3179	CG	Target=LTR_FINDER_ID=Hicasm8_763_ltr; 9378 9442	repeat
chr1	5151692	5151801	110	9	0.133838	0.0143506	0.119487	40.3179	CG	Target=LTR_FINDER_ID=Hicasm16_381_ltr; 14157 14208	repeat
chr1	5151692	5151801	110	9	0.133838	0.0143506	0.119487	40.3179	CG	Target=LTR_FINDER_ID=Hicasm8_763_ltr; 9295 9487	repeat
chr1	5262348	5262590	243	32	0.0835252	0.445965	-0.36244	-253.682	CG	HDH_T00845	promoter
chr1	5262348	5262590	243	32	0.0835252	0.445965	-0.36244	-253.682	CG	Target=LTR_FINDER_ID=Hicasm9_592_ltr; 5696 5803	repeat
chr1	5384889	5384958	70	9	0.49171	0.225694	0.266016	45.828	CG	HDH_T00847	protein_coding
chr1	5384889	5384958	70	9	0.49171	0.225694	0.266016	45.828	CG	HDH_T00847	intron
chr1	5437209	5437354	146	15	0.0447399	0.194406	-0.149666	-61.1535	CG	Target=LTR_FINDER_ID=Hicasm2_132_ltr; 11861 12624	repeat
chr1	5437209	5437354	146	15	0.0447399	0.194406	-0.149666	-61.1535	CG	Target=Tc1_FR2_tp 160 341;Class=DNA/TcMar-Tc1	repeat
chr1	5440551	5440650	100	11	0.0169718	0.22185	-0.204878	-57.8053	CG	Target=LTR_FINDER_ID=Hicasm7_406_ltr; 5318 7659	repeat
chr1	5440551	5440650	100	11	0.0169718	0.22185	-0.204878	-57.8053	CG	Target=Gypsy-44_NV_pol 919 1252;Class=LTR/Gypsy	repeat
chr1	5440551	5440650	100	11	0.0169718	0.22185	-0.204878	-57.8053	CG	Target=Gypsy-41_AMi 1231 1650;Class=LTR/Gypsy	repeat
chr1	5547006	5547317	312	42	0.0422553	0.277768	-0.235513	-259.245	CG	HDH_T00851	protein_coding
chr1	5547006	5547317	312	42	0.0422553	0.277768	-0.235513	-259.245	CG	HDH_T00851	intron
chr1	5547006	5547317	312	42	0.0422553	0.277768	-0.235513	-259.245	CG	Target=LTR_FINDER_ID=Hicasm0_88_ltr; 1 4338	repeat
chr1	5547006	5547317	312	42	0.0422553	0.277768	-0.235513	-259.245	CG	Target=Gypsy-13_NV 10 347;Class=LTR/Gypsy	repeat
chr1	5547006	5547317	312	42	0.0422553	0.277768	-0.235513	-259.245	CG	Target=Gypsy-13_NV 206 435;Class=LTR/Gypsy	repeat
chr1	5574564	5575275	712	49	0.0903632	0.401947	-0.311584	-397.489	CG	HDH_T00851	protein_coding
chr1	5574564	5575275	712	49	0.0903632	0.401947	-0.311584	-397.489	CG	HDH_T00851	intron
chr1	5574564	5575275	712	49	0.0903632	0.401947	-0.311584	-397.489	CG	Target=LTR_FINDER_ID=Hicasm13_251_ltr; 10604 11641	repeat
chr1	5618024	5618098	75	13	0.634374	0.406379	0.227994	59.1614	CG	Target=LTR_FINDER_ID=Hicasm6_795_ltr; 15306 15415	repeat
chr1	5626491	5626671	181	14	0.587176	0.209926	0.37725	98.1683	CG	HDH_T00853	protein_coding
chr1	5626491	5626671	181	14	0.587176	0.209926	0.37725	98.1683	CG	HDH_T00853	CDS
chr1	5626491	5626671	181	14	0.587176	0.209926	0.37725	98.1683	CG	HDH_T00853	exon
chr1	5902639	5902820	182	21	0.284356	0.0238998	0.260456	141.508	CG	Target=LTR_FINDER_ID=Hicasm6_733_ltr; 60 1082	repeat
chr1	5904917	5905372	456	58	0.202736	0.0166965	0.186039	396.389	CG	Target=LTR_FINDER_ID=Hicasm12_498_ltr; 3791 6229	repeat
chr1	5904917	5905372	456	58	0.202736	0.0166965	0.186039	396.389	CG	Target=Tc1_FR2_tp 41 339;Class=DNA/TcMar-Tc1	repeat
chr1	5975756	5976022	267	31	0.0268923	0.230753	-0.203861	-194.443	CG	HDH_T00863	protein_coding
chr1	5975756	5976022	267	31	0.0268923	0.230753	-0.203861	-194.443	CG	HDH_T00863	intron
chr1	6078138	6078434	297	33	0.330961	0.0410055	0.289955	245.963	CG	HDH_T00864	protein_coding
chr1	6078138	6078434	297	33	0.330961	0.0410055	0.289955	245.963	CG	HDH_T00864	intron
chr1	6078138	6078434	297	33	0.330961	0.0410055	0.289955	245.963	CG	Target=LTR_FINDER_ID=Hicasm16_496_ltr; 6983 7345	repeat
chr1	6078138	6078434	297	33	0.330961	0.0410055	0.289955	245.963	CG	Target=LTR_FINDER_ID=Hicasm13_902_ltr; 4819 5019	repeat
chr1	6078138	6078434	297	33	0.330961	0.0410055	0.289955	245.963	CG	Target=LTR_FINDER_ID=Hicasm17_99_ltr; 1257 1427	repeat
chr1	6078138	6078434	297	33	0.330961	0.0410055	0.289955	245.963	CG	Target=LTR_FINDER_ID=Hicasm6_1097_ltr; 3306 3532	repeat
chr1	6078760	6078858	99	9	0.217074	0.0236315	0.193442	43.3201	CG	HDH_T00864	protein_coding
chr1	6078760	6078858	99	9	0.217074	0.0236315	0.193442	43.3201	CG	HDH_T00864	intron
chr1	6079652	6079946	295	48	0.815801	0.510268	0.305534	282.281	CG	HDH_T00864	protein_coding
chr1	6079652	6079946	295	48	0.815801	0.510268	0.305534	282.281	CG	HDH_T00864	intron
chr1	6079652	6079946	295	48	0.815801	0.510268	0.305534	282.281	CG	Target=LTR_FINDER_ID=Hicasm6_220_ltr; 2143 2279	repeat
chr1	6079652	6079946	295	48	0.815801	0.510268	0.305534	282.281	CG	Target=LTR_FINDER_ID=Hicasm17_469_ltr; 3190 3744	repeat
chr1	6080469	6080665	197	24	0.755521	0.462914	0.292607	146.965	CG	HDH_T00864	protein_coding
chr1	6080469	6080665	197	24	0.755521	0.462914	0.292607	146.965	CG	HDH_T00864	intron
chr1	6080469	6080665	197	24	0.755521	0.462914	0.292607	146.965	CG	Target=LTR_FINDER_ID=Hicasm1_591_ltr; 10518 10819	repeat
chr1	6080996	6081276	281	21	0.748023	0.363969	0.384054	151.256	CG	HDH_T00864	protein_coding
chr1	6080996	6081276	281	21	0.748023	0.363969	0.384054	151.256	CG	HDH_T00864	CDS
chr1	6080996	6081276	281	21	0.748023	0.363969	0.384054	151.256	CG	HDH_T00864	exon
chr1	6080996	6081276	281	21	0.748023	0.363969	0.384054	151.256	CG	HDH_T00864	TES
chr1	6126369	6126459	91	9	0.641016	0.896611	-0.255595	-42.669	CG	HDH_T00866	promoter
chr1	6126369	6126459	91	9	0.641016	0.896611	-0.255595	-42.669	CG	Target=LTR_FINDER_ID=Hicasm11_582_ltr; 8916 8958	repeat
chr1	6126369	6126459	91	9	0.641016	0.896611	-0.255595	-42.669	CG	Target=LTR_FINDER_ID=Hicasm11_582_ltr; 8920 8958	repeat
chr1	6192836	6192922	87	5	0.64456	0.863353	-0.218793	-23.3119	CG	HDH_T00867	protein_coding
chr1	6192836	6192922	87	5	0.64456	0.863353	-0.218793	-23.3119	CG	HDH_T00867	intron
chr1	6256157	6256217	61	20	0.442931	0.173237	0.269695	111.446	CG	Target=LTR_FINDER_ID=Hicasm14_532_ltr; 17170 17264	repeat
chr1	6256410	6256460	51	5	0.101453	0.280761	-0.179308	-20.0436	CG	Target=LTR_FINDER_ID=Hicasm3_800_ltr; 4307 4363	repeat
chr1	6256410	6256460	51	5	0.101453	0.280761	-0.179308	-20.0436	CG	Target=LTR_FINDER_ID=Hicasm6_1173_ltr; 1710 2423	repeat
chr1	6275758	6275850	93	7	0.649647	0.333374	0.316273	43.445	CG	HDH_T00869	protein_coding
chr1	6275758	6275850	93	7	0.649647	0.333374	0.316273	43.445	CG	HDH_T00869	intron
chr1	6275758	6275850	93	7	0.649647	0.333374	0.316273	43.445	CG	Target=LTR_FINDER_ID=Hicasm6_141_ltr; 9586 9684	repeat
chr1	6276615	6276783	169	18	0.428397	0.758086	-0.329689	-104.223	CG	HDH_T00869	protein_coding
chr1	6276615	6276783	169	18	0.428397	0.758086	-0.329689	-104.223	CG	HDH_T00869	intron
chr1	6283768	6283902	135	14	0.481851	0.157385	0.324466	79.0602	CG	HDH_T00869	protein_coding
chr1	6283768	6283902	135	14	0.481851	0.157385	0.324466	79.0602	CG	HDH_T00869	intron
chr1	6306617	6306850	234	4	0.102208	0.559189	-0.456981	-20.0784	CG	HDH_T00869	protein_coding
chr1	6306617	6306850	234	4	0.102208	0.559189	-0.456981	-20.0784	CG	HDH_T00869	intron
chr1	6907985	6908233	249	31	0.198392	0.0249406	0.173451	146.742	CG	HDH_T00882	protein_coding
chr1	6907985	6908233	249	31	0.198392	0.0249406	0.173451	146.742	CG	HDH_T00882	intron
chr1	6907985	6908233	249	31	0.198392	0.0249406	0.173451	146.742	CG	Target=LTR_FINDER_ID=Hicasm5_814_ltr; 3626 3911	repeat
chr1	7002071	7002124	54	5	0.761181	0.627042	0.134139	19.8918	CG	HDH_T00885	protein_coding
chr1	7002071	7002124	54	5	0.761181	0.627042	0.134139	19.8918	CG	HDH_T00885	intron
chr1	7037328	7037386	59	5	0.617213	0.436125	0.181089	19.2715	CG	HDH_T00885	protein_coding
chr1	7037328	7037386	59	5	0.617213	0.436125	0.181089	19.2715	CG	HDH_T00885	intron
chr1	7045409	7045492	84	4	0.457046	0.157593	0.299453	18.7635	CG	HDH_T00885	protein_coding
chr1	7045409	7045492	84	4	0.457046	0.157593	0.299453	18.7635	CG	HDH_T00885	intron
chr1	7105207	7105266	60	5	0.747696	0.852475	-0.104779	-17.1924	CG	HDH_T00886	protein_coding
chr1	7105207	7105266	60	5	0.747696	0.852475	-0.104779	-17.1924	CG	HDH_T00886	intron
chr1	7123160	7123245	86	13	0.747053	0.909489	-0.162437	-52.2954	CG	HDH_T00886	protein_coding
chr1	7123160	7123245	86	13	0.747053	0.909489	-0.162437	-52.2954	CG	HDH_T00886	intron
chr1	7129371	7130440	1070	68	0.309598	0.188398	0.1212	238.426	CG	Target=LTR_FINDER_ID=Hicasm1_637_ltr; 1697 1848	repeat
chr1	7129371	7130440	1070	68	0.309598	0.188398	0.1212	238.426	CG	Target=LTR_FINDER_ID=Hicasm8_758_ltr; 1499 2273	repeat
chr1	7129371	7130440	1070	68	0.309598	0.188398	0.1212	238.426	CG	Target=LTR_FINDER_ID=Hicasm14_70_ltr; 354 2199	repeat
chr1	7374135	7374256	122	36	0.000127497	0.0641613	-0.0640338	-168.615	CHH	HDH_T00894	protein_coding
chr1	7374135	7374256	122	36	0.000127497	0.0641613	-0.0640338	-168.615	CHH	HDH_T00894	intron
chr1	7779430	7779491	62	7	0.867495	0.703445	0.16405	26.8367	CG	Target=LTR_FINDER_ID=Hicasm16_536_ltr; 15623 15895	repeat
chr1	7809698	7809794	97	12	0.418483	0.15433	0.264153	68.374	CG	HDH_T00902	protein_coding
chr1	7809698	7809794	97	12	0.418483	0.15433	0.264153	68.374	CG	HDH_T00902	intron
chr1	7820311	7820424	114	26	0.0120596	0.0609972	-0.0489376	-154.338	CHH	HDH_T00902	protein_coding
chr1	7820311	7820424	114	26	0.0120596	0.0609972	-0.0489376	-154.338	CHH	HDH_T00902	intron
chr1	7823469	7823538	70	8	0.439875	0.757591	-0.317716	-32.8788	CG	HDH_T00902	protein_coding
chr1	7823469	7823538	70	8	0.439875	0.757591	-0.317716	-32.8788	CG	HDH_T00902	intron
chr1	7825812	7826088	277	49	0.902096	0.79621	0.105886	261.977	CG	HDH_T00902	protein_coding
chr1	7825812	7826088	277	49	0.902096	0.79621	0.105886	261.977	CG	HDH_T00902	intron
chr1	8056755	8056877	123	9	0.561977	0.225116	0.336861	54.9635	CG	Target=LTR_FINDER_ID=Hicasm6_199_ltr; 11238 12525	repeat
chr1	8059703	8059869	167	11	0.60136	0.165576	0.435785	72.6204	CG	Target=LTR_FINDER_ID=Hicasm8_654_ltr; 15837 16883	repeat
chr1	8166777	8166844	68	6	0.388096	0.736244	-0.348147	-29.2697	CG	HDH_T00913	protein_coding
chr1	8166777	8166844	68	6	0.388096	0.736244	-0.348147	-29.2697	CG	HDH_T00913	intron
chr1	8196326	8196461	136	20	0.758972	0.461651	0.297321	125.489	CG	Target=LTR_FINDER_ID=Hicasm6_1160_ltr; 14428 14499	repeat
chr1	8214213	8214467	255	16	0.36663	0.0222967	0.344333	126.532	CG	Target=LTR_FINDER_ID=Hicasm9_598_ltr; 9623 9682	repeat
chr1	8214802	8215286	485	21	0.406944	0.0272067	0.379738	187.661	CG	Target=LTR_FINDER_ID=Hicasm4_862_ltr; 9344 9551	repeat
chr1	8214802	8215286	485	21	0.406944	0.0272067	0.379738	187.661	CG	Target=LTR_FINDER_ID=Hicasm16_483_ltr; 14132 14399	repeat
chr1	8214802	8215286	485	21	0.406944	0.0272067	0.379738	187.661	CG	Target=LTR_FINDER_ID=Hicasm16_716_ltr; 3231 3398	repeat
chr1	8256602	8256663	62	27	0.0282035	9.95e-05	0.028104	125.653	CHH	HDH_T00916	protein_coding
chr1	8256602	8256663	62	27	0.0282035	9.95e-05	0.028104	125.653	CHH	HDH_T00916	intron
chr1	8256759	8256896	138	47	0.0261886	0.000108785	0.0260799	230.956	CHH	HDH_T00916	protein_coding
chr1	8256759	8256896	138	47	0.0261886	0.000108785	0.0260799	230.956	CHH	HDH_T00916	CDS
chr1	8256759	8256896	138	47	0.0261886	0.000108785	0.0260799	230.956	CHH	HDH_T00916	exon
chr1	8256783	8256861	79	16	0.0341475	0.000131645	0.0340158	59.1715	CHG	HDH_T00916	protein_coding
chr1	8256783	8256861	79	16	0.0341475	0.000131645	0.0340158	59.1715	CHG	HDH_T00916	CDS
chr1	8256783	8256861	79	16	0.0341475	0.000131645	0.0340158	59.1715	CHG	HDH_T00916	exon
chr1	8280805	8280964	160	25	0.166205	0.0186654	0.14754	141.395	CG	Target=LTR_FINDER_ID=Hicasm17_837_ltr; 3268 3367	repeat
chr1	8281202	8281834	633	32	0.353588	0.0182657	0.335322	191.667	CG	Target=LTR_FINDER_ID=Hicasm2_137_ltr; 601 770	repeat
chr1	8281202	8281834	633	32	0.353588	0.0182657	0.335322	191.667	CG	Target=LTR_FINDER_ID=Hicasm10_673_ltr; 6086 6291	repeat
chr1	8281202	8281834	633	32	0.353588	0.0182657	0.335322	191.667	CG	Target=LTR_FINDER_ID=Hicasm10_673_ltr; 4185 4410	repeat
chr1	8281202	8281834	633	32	0.353588	0.0182657	0.335322	191.667	CG	Target=LTR_FINDER_ID=Hicasm16_737_ltr; 18955 19004	repeat
chr1	8284525	8284977	453	46	0.349509	0.0172782	0.33223	410.271	CG	HDH_T00919	promoter
chr1	8284525	8284977	453	46	0.349509	0.0172782	0.33223	410.271	CG	Target=LTR_FINDER_ID=Hicasm12_491_ltr; 9561 9647	repeat
chr1	8295771	8295900	130	12	0.20266	0.573503	-0.370844	-67.8942	CG	HDH_T00920	protein_coding
chr1	8295771	8295900	130	12	0.20266	0.573503	-0.370844	-67.8942	CG	HDH_T00920	intron
chr1	8476714	8477056	343	31	0.0331762	0.322248	-0.289072	-156.978	CG	Target=LTR_FINDER_ID=Hicasm10_660_ltr; 9954 10081	repeat
chr1	8476714	8477056	343	31	0.0331762	0.322248	-0.289072	-156.978	CG	Target=LTR_FINDER_ID=Hicasm16_212_ltr; 2402 2735	repeat
chr1	8476714	8477056	343	31	0.0331762	0.322248	-0.289072	-156.978	CG	Target=LTR_FINDER_ID=Hicasm6_1120_ltr; 17584 17748	repeat
chr1	8476714	8477056	343	31	0.0331762	0.322248	-0.289072	-156.978	CG	Target=BEL-1_NVi 1304 1455;Class=LTR/Pao	repeat
chr1	8478191	8478488	298	20	0.328275	0.0893966	0.238878	103.952	CG	Target=LTR_FINDER_ID=Hicasm3_690_ltr; 5233 6534	repeat
chr1	8478640	8478769	130	18	0.155596	0.0101989	0.145397	95.4921	CG	Target=LTR_FINDER_ID=Hicasm3_690_ltr; 5233 6534	repeat
chr1	8480778	8481230	453	54	0.315962	0.0271991	0.288763	413.517	CG	Target=LTR_FINDER_ID=Hicasm14_148_ltr; 2469 2572	repeat
chr1	8480778	8481230	453	54	0.315962	0.0271991	0.288763	413.517	CG	Target=LTR_FINDER_ID=Hicasm5_118_ltr; 539 635	repeat
chr1	8480778	8481230	453	54	0.315962	0.0271991	0.288763	413.517	CG	Target=LTR_FINDER_ID=Hicasm3_524_ltr; 14825 14832	repeat
chr1	8481496	8482323	828	72	0.291619	0.0273672	0.264252	516.397	CG	Target=LTR_FINDER_ID=Hicasm16_807_ltr; 1847 1987	repeat
chr1	8481496	8482323	828	72	0.291619	0.0273672	0.264252	516.397	CG	Target=LTR_FINDER_ID=Hicasm1_159_ltr; 2577 2832	repeat
chr1	8481496	8482323	828	72	0.291619	0.0273672	0.264252	516.397	CG	Target=LTR_FINDER_ID=Hicasm8_80_ltr; 3387 4372	repeat
chr1	8481496	8482323	828	72	0.291619	0.0273672	0.264252	516.397	CG	Target=Mariner-12_BM_t 142 235;Class=DNA/TcMar-Tc1	repeat
chr1	8481496	8482323	828	72	0.291619	0.0273672	0.264252	516.397	CG	Target=Mariner-9_BM 172 233;Class=DNA/TcMar-Tc1	repeat
chr1	8482458	8482533	76	9	0.21952	0.0276701	0.19185	41.6238	CG	Target=LTR_FINDER_ID=Hicasm8_80_ltr; 3387 4372	repeat
chr1	8482458	8482533	76	9	0.21952	0.0276701	0.19185	41.6238	CG	Target=Mariner-12_BM_t 142 235;Class=DNA/TcMar-Tc1	repeat
chr1	8482458	8482533	76	9	0.21952	0.0276701	0.19185	41.6238	CG	Target=Mariner-9_BM 172 233;Class=DNA/TcMar-Tc1	repeat
chr1	8482458	8482533	76	9	0.21952	0.0276701	0.19185	41.6238	CG	Target=Mariner-9_BM 262 364;Class=DNA/TcMar-Tc1	repeat
chr1	8482587	8483182	596	52	0.491844	0.0690881	0.422756	504.637	CG	Target=LTR_FINDER_ID=Hicasm8_80_ltr; 3387 4372	repeat
chr1	8482587	8483182	596	52	0.491844	0.0690881	0.422756	504.637	CG	Target=Mariner-9_BM 262 364;Class=DNA/TcMar-Tc1	repeat
chr1	8482587	8483182	596	52	0.491844	0.0690881	0.422756	504.637	CG	Target=Tc1-15_Xt_tp 271 341;Class=DNA/TcMar-Tc1	repeat
chr1	8482587	8483182	596	52	0.491844	0.0690881	0.422756	504.637	CG	Target=LTR_FINDER_ID=Hicasm6_795_ltr; 4563 4620	repeat
chr1	8484576	8484674	99	13	0.492837	0.198781	0.294056	81.6642	CG	Target=LTR_FINDER_ID=Hicasm6_521_ltr; 9249 9514	repeat
chr1	8485575	8485755	181	15	0.427721	0.179055	0.248665	78.2113	CG	Target=Mariner1_GG_tp 300 340;Class=DNA/TcMar-Marin	repeat
chr1	8485575	8485755	181	15	0.427721	0.179055	0.248665	78.2113	CG	Target=Mariner-8_DK_tp 288 343;Class=DNA/TcMar-Tc1	repeat
chr1	8485575	8485755	181	15	0.427721	0.179055	0.248665	78.2113	CG	Target=LTR_FINDER_ID=Hicasm13_386_ltr; 3066 3134	repeat
chr1	8485575	8485755	181	15	0.427721	0.179055	0.248665	78.2113	CG	Target=LTR_FINDER_ID=Hicasm17_861_ltr; 2176 2255	repeat
chr1	8489154	8489268	115	12	0.597142	0.300382	0.29676	77.156	CG	Target=LTR_FINDER_ID=Hicasm1_1050_ltr; 809 8028	repeat
chr1	8489154	8489268	115	12	0.597142	0.300382	0.29676	77.156	CG	Target=Gypsy-1_LG_pol 77 1003;Class=LTR/Gypsy	repeat
chr1	8492804	8492969	166	23	0.0254586	0.129083	-0.103624	-111.434	CG	Target=LTR_FINDER_ID=Hicasm1_1050_ltr; 809 8028	repeat
chr1	8492804	8492969	166	23	0.0254586	0.129083	-0.103624	-111.434	CG	Target=Gypsy-2_LG_env 208 368;Class=LTR/Gypsy	repeat
chr1	8494522	8494593	72	4	0.640491	0.0276159	0.612875	38.8815	CG	Target=LTR_FINDER_ID=Hicasm1_121_ltr; 18836 19046	repeat
chr1	8543844	8543935	92	11	0.009311	0.0851012	-0.0757902	-42.8839	CG	HDH_T00925	exon
chr1	8543844	8543935	92	11	0.009311	0.0851012	-0.0757902	-42.8839	CG	HDH_T00925	protein_coding
chr1	8543844	8543935	92	11	0.009311	0.0851012	-0.0757902	-42.8839	CG	HDH_T00925	CDS
chr1	8545372	8545440	69	6	0.00990836	0.345566	-0.335658	-29.1026	CG	HDH_T00925	protein_coding
chr1	8545372	8545440	69	6	0.00990836	0.345566	-0.335658	-29.1026	CG	HDH_T00925	intron
chr1	8578778	8579189	412	24	0.100143	0.489443	-0.3893	-227.648	CG	Target=LTR_FINDER_ID=Hicasm13_56_ltr; 9030 9089	repeat
chr1	8578778	8579189	412	24	0.100143	0.489443	-0.3893	-227.648	CG	Target=LTR_FINDER_ID=Hicasm7_125_ltr; 3714 3779	repeat
chr1	8578778	8579189	412	24	0.100143	0.489443	-0.3893	-227.648	CG	Target=LTR_FINDER_ID=Hicasm4_378_ltr; 1385 1830	repeat
chr1	8646689	8646762	74	21	0.0119445	0.332962	-0.321017	-121.413	CG	HDH_T00928	protein_coding
chr1	8646689	8646762	74	21	0.0119445	0.332962	-0.321017	-121.413	CG	HDH_T00928	CDS
chr1	8646689	8646762	74	21	0.0119445	0.332962	-0.321017	-121.413	CG	HDH_T00928	exon
chr1	8649508	8650076	569	59	0.0199516	0.204265	-0.184313	-329.862	CG	HDH_T00928	protein_coding
chr1	8649508	8650076	569	59	0.0199516	0.204265	-0.184313	-329.862	CG	HDH_T00928	intron
chr1	8649508	8650076	569	59	0.0199516	0.204265	-0.184313	-329.862	CG	HDH_T00928	CDS
chr1	8649508	8650076	569	59	0.0199516	0.204265	-0.184313	-329.862	CG	HDH_T00928	exon
chr1	8651873	8652020	148	25	0.0417997	0.193671	-0.151872	-117.253	CG	HDH_T00928	protein_coding
chr1	8651873	8652020	148	25	0.0417997	0.193671	-0.151872	-117.253	CG	HDH_T00928	intron
chr1	8653934	8654327	394	31	0.0165676	0.337782	-0.321215	-200.881	CG	HDH_T00928	protein_coding
chr1	8653934	8654327	394	31	0.0165676	0.337782	-0.321215	-200.881	CG	HDH_T00928	intron
chr1	8653934	8654327	394	31	0.0165676	0.337782	-0.321215	-200.881	CG	Target=LTR_FINDER_ID=Hicasm0_784_ltr; 9343 9555	repeat
chr1	8653934	8654327	394	31	0.0165676	0.337782	-0.321215	-200.881	CG	Target=LTR_FINDER_ID=Hicasm4_201_ltr; 8835 8959	repeat
chr1	8657718	8657790	73	11	0.0223083	0.204958	-0.18265	-51.6356	CG	HDH_T00928	protein_coding
chr1	8657718	8657790	73	11	0.0223083	0.204958	-0.18265	-51.6356	CG	HDH_T00928	intron
chr1	8658179	8658941	763	71	0.012374	0.164629	-0.152255	-367.48	CG	HDH_T00928	protein_coding
chr1	8658179	8658941	763	71	0.012374	0.164629	-0.152255	-367.48	CG	HDH_T00928	intron
chr1	8658179	8658941	763	71	0.012374	0.164629	-0.152255	-367.48	CG	Target=LTR_FINDER_ID=Hicasm17_261_ltr; 5687 5819	repeat
chr1	8658179	8658941	763	71	0.012374	0.164629	-0.152255	-367.48	CG	Target=LTR_FINDER_ID=Hicasm6_888_ltr; 4466 4536	repeat
chr1	8659268	8659463	196	26	0.0101166	0.155328	-0.145211	-135.542	CG	HDH_T00928	protein_coding
chr1	8659268	8659463	196	26	0.0101166	0.155328	-0.145211	-135.542	CG	HDH_T00928	intron
chr1	8659268	8659463	196	26	0.0101166	0.155328	-0.145211	-135.542	CG	Target=LTR_FINDER_ID=Hicasm14_885_ltr; 14147 14316	repeat
chr1	8659268	8659463	196	26	0.0101166	0.155328	-0.145211	-135.542	CG	Target=LTR_FINDER_ID=Hicasm17_609_ltr; 4868 4968	repeat
chr1	8659268	8659463	196	26	0.0101166	0.155328	-0.145211	-135.542	CG	Target=LTR_FINDER_ID=Hicasm1_55_ltr; 15194 15709	repeat
chr1	8659634	8659901	268	29	0.015824	0.165817	-0.149993	-142.392	CG	HDH_T00928	protein_coding
chr1	8659634	8659901	268	29	0.015824	0.165817	-0.149993	-142.392	CG	HDH_T00928	intron
chr1	8659634	8659901	268	29	0.015824	0.165817	-0.149993	-142.392	CG	Target=LTR_FINDER_ID=Hicasm1_55_ltr; 15194 15709	repeat
chr1	8660080	8660421	342	37	0.0131434	0.22138	-0.208237	-224.459	CG	HDH_T00928	protein_coding
chr1	8660080	8660421	342	37	0.0131434	0.22138	-0.208237	-224.459	CG	HDH_T00928	intron
chr1	8660501	8660643	143	17	0.0120159	0.171743	-0.159728	-75.426	CG	HDH_T00928	protein_coding
chr1	8660501	8660643	143	17	0.0120159	0.171743	-0.159728	-75.426	CG	HDH_T00928	intron
chr1	8767680	8767762	83	11	0.738098	0.887058	-0.14896	-50.512	CG	HDH_T00929	protein_coding
chr1	8767680	8767762	83	11	0.738098	0.887058	-0.14896	-50.512	CG	HDH_T00929	intron
chr1	8767680	8767762	83	11	0.738098	0.887058	-0.14896	-50.512	CG	Target=LTR_FINDER_ID=Hicasm0_692_ltr; 23 191	repeat
chr1	8841837	8841911	75	9	0.8403	0.717746	0.122554	36.4272	CG	HDH_T00929	protein_coding
chr1	8841837	8841911	75	9	0.8403	0.717746	0.122554	36.4272	CG	HDH_T00929	intron
chr1	8841837	8841911	75	9	0.8403	0.717746	0.122554	36.4272	CG	Target=LTR_FINDER_ID=Hicasm0_892_ltr; 846 2647	repeat
chr1	8842031	8842108	78	9	0.786169	0.607838	0.178331	47.5807	CG	HDH_T00929	protein_coding
chr1	8842031	8842108	78	9	0.786169	0.607838	0.178331	47.5807	CG	HDH_T00929	intron
chr1	8842031	8842108	78	9	0.786169	0.607838	0.178331	47.5807	CG	Target=LTR_FINDER_ID=Hicasm0_892_ltr; 846 2647	repeat
chr1	8859100	8859184	85	17	0.809632	0.671334	0.138298	62.5823	CG	HDH_T00929	protein_coding
chr1	8859100	8859184	85	17	0.809632	0.671334	0.138298	62.5823	CG	HDH_T00929	intron
chr1	9034831	9034949	119	7	0.0354968	0.63555	-0.600053	-60.3391	CG	Target=LTR_FINDER_ID=Hicasm0_126_ltr; 1 3276	repeat
chr1	9034831	9034949	119	7	0.0354968	0.63555	-0.600053	-60.3391	CG	Target=Gypsy-5_AMi 1105 1324;Class=LTR/Gypsy	repeat
chr1	9034831	9034949	119	7	0.0354968	0.63555	-0.600053	-60.3391	CG	Target=Gypsy-12_NV 1072 1182;Class=LTR/Gypsy	repeat
chr1	9034831	9034949	119	7	0.0354968	0.63555	-0.600053	-60.3391	CG	Target=Gyp1_Cis_pol 201 424;Class=LTR/Gypsy	repeat
chr1	9036110	9036171	62	11	0.510868	0.627289	-0.116422	-44.4432	CG	Target=LTR_FINDER_ID=Hicasm0_126_ltr; 1 3276	repeat
chr1	9036110	9036171	62	11	0.510868	0.627289	-0.116422	-44.4432	CG	Target=Gypsy-3_NV 2 629;Class=LTR/Gypsy	repeat
chr1	9128831	9128882	52	9	0.0696675	0.0119614	0.0577061	36.2061	CG	HDH_T00933	protein_coding
chr1	9128831	9128882	52	9	0.0696675	0.0119614	0.0577061	36.2061	CG	HDH_T00933	intron
chr1	9128831	9128882	52	9	0.0696675	0.0119614	0.0577061	36.2061	CG	Target=LTR_FINDER_ID=Hicasm14_650_ltr; 1 283	repeat
chr1	9174966	9175024	59	7	0.291567	0.771602	-0.480035	-44.983	CG	HDH_T00935	protein_coding
chr1	9174966	9175024	59	7	0.291567	0.771602	-0.480035	-44.983	CG	HDH_T00935	intron
chr1	9176709	9176809	101	15	0.62548	0.377532	0.247948	85.1364	CG	HDH_T00935	protein_coding
chr1	9176709	9176809	101	15	0.62548	0.377532	0.247948	85.1364	CG	HDH_T00935	CDS
chr1	9176709	9176809	101	15	0.62548	0.377532	0.247948	85.1364	CG	HDH_T00935	exon
chr1	9196746	9196945	200	19	0.25889	0.0928925	0.165997	103.952	CG	HDH_T00937	promoter
chr1	9220160	9220290	131	40	0.000157294	0.0536945	-0.0535372	-193.457	CHH	HDH_T00939	protein_coding
chr1	9220160	9220290	131	40	0.000157294	0.0536945	-0.0535372	-193.457	CHH	HDH_T00939	exon
chr1	9220160	9220290	131	40	0.000157294	0.0536945	-0.0535372	-193.457	CHH	HDH_T00939	CDS
chr1	9300773	9300956	184	32	0.0292778	0.126354	-0.0970759	-147.702	CG	Target=RepeatModeler_rnd-1_family-164 1 1539;Class=DNA/TcMar-Tc1	repeat
chr1	9300773	9300956	184	32	0.0292778	0.126354	-0.0970759	-147.702	CG	Target=Mariner-8_BM 24 155;Class=DNA/TcMar-Tc1	repeat
chr1	9335509	9335593	85	9	0.0383921	0.153186	-0.114794	-38.5075	CG	Target=BEL-38_DR 597 1161;Class=LTR/Pao	repeat
chr1	9335509	9335593	85	9	0.0383921	0.153186	-0.114794	-38.5075	CG	Target=BEL-2_XT 882 1469;Class=LTR/Pao	repeat
chr1	9455859	9456068	210	18	0.801394	0.521956	0.279438	101.722	CG	HDH_T00946	protein_coding
chr1	9455859	9456068	210	18	0.801394	0.521956	0.279438	101.722	CG	HDH_T00946	intron
chr1	9515205	9515277	73	9	0.828661	0.618529	0.210132	34.9701	CG	HDH_T00946	protein_coding
chr1	9515205	9515277	73	9	0.828661	0.618529	0.210132	34.9701	CG	HDH_T00946	intron
chr1	9515872	9515971	100	15	0.824557	0.695233	0.129323	63.0011	CG	HDH_T00946	protein_coding
chr1	9515872	9515971	100	15	0.824557	0.695233	0.129323	63.0011	CG	HDH_T00946	intron
chr1	9515872	9515971	100	15	0.824557	0.695233	0.129323	63.0011	CG	HDH_T00947	promoter
chr1	9575512	9575563	52	5	0.462768	0.654774	-0.192006	-21.2535	CG	HDH_T00948	protein_coding
chr1	9575512	9575563	52	5	0.462768	0.654774	-0.192006	-21.2535	CG	HDH_T00948	intron
chr1	9628094	9628225	132	11	0.800256	0.913029	-0.112773	-45.4006	CG	HDH_T00950	CDS
chr1	9628094	9628225	132	11	0.800256	0.913029	-0.112773	-45.4006	CG	HDH_T00950	exon
chr1	9628094	9628225	132	11	0.800256	0.913029	-0.112773	-45.4006	CG	HDH_T00950	protein_coding
chr1	9669240	9669335	96	15	0.568585	0.756318	-0.187733	-66.8284	CG	Target=DIRS-5_NV_pol 169 275;Class=LTR/DIRS	repeat
chr1	9674167	9674912	746	59	0.373268	0.128267	0.245002	345.619	CG	Target=LTR_FINDER_ID=Hicasm4_455_ltr; 6440 6595	repeat
chr1	9674167	9674912	746	59	0.373268	0.128267	0.245002	345.619	CG	Target=LTR_FINDER_ID=Hicasm12_491_ltr; 3023 3072	repeat
chr1	9674167	9674912	746	59	0.373268	0.128267	0.245002	345.619	CG	Target=LTR_FINDER_ID=Hicasm7_471_ltr; 8061 8301	repeat
chr1	9674167	9674912	746	59	0.373268	0.128267	0.245002	345.619	CG	Target=LTR_FINDER_ID=Hicasm15_243_ltr; 9850 10125	repeat
chr1	9674167	9674912	746	59	0.373268	0.128267	0.245002	345.619	CG	Target=DIRS-38_NV_yr 119 334;Class=LTR/Ngaro	repeat
chr1	9674167	9674912	746	59	0.373268	0.128267	0.245002	345.619	CG	Target=DIRS-1_SP_yr 149 333;Class=LTR/Ngaro	repeat
chr1	9674167	9674912	746	59	0.373268	0.128267	0.245002	345.619	CG	Target=LTR_FINDER_ID=Hicasm7_471_ltr; 14783 15439	repeat
chr1	9730976	9731138	163	20	0.846902	0.52628	0.320622	95.7807	CG	HDH_T00954	promoter
chr1	9730976	9731138	163	20	0.846902	0.52628	0.320622	95.7807	CG	Target=RepeatModeler_rnd-1_family-231 1 428;Class=SINE?	repeat
chr1	9737540	9737647	108	12	0.899592	0.669771	0.229821	61.2751	CG	HDH_T00955	protein_coding
chr1	9737540	9737647	108	12	0.899592	0.669771	0.229821	61.2751	CG	HDH_T00955	intron
chr1	9737540	9737647	108	12	0.899592	0.669771	0.229821	61.2751	CG	Target=LTR_FINDER_ID=Hicasm15_626_ltr; 2923 4839	repeat
chr1	9737764	9737858	95	15	0.870619	0.692803	0.177816	70.3545	CG	HDH_T00955	protein_coding
chr1	9737764	9737858	95	15	0.870619	0.692803	0.177816	70.3545	CG	HDH_T00955	intron
chr1	9737764	9737858	95	15	0.870619	0.692803	0.177816	70.3545	CG	Target=LTR_FINDER_ID=Hicasm15_626_ltr; 2923 4839	repeat
chr1	9739147	9739232	86	11	0.896772	0.691496	0.205276	62.5408	CG	HDH_T00955	protein_coding
chr1	9739147	9739232	86	11	0.896772	0.691496	0.205276	62.5408	CG	HDH_T00955	intron
chr1	9739147	9739232	86	11	0.896772	0.691496	0.205276	62.5408	CG	Target=LTR_FINDER_ID=Hicasm15_626_ltr; 2923 4839	repeat
chr1	9739290	9739391	102	6	0.896477	0.673756	0.222722	32.218	CG	HDH_T00955	protein_coding
chr1	9739290	9739391	102	6	0.896477	0.673756	0.222722	32.218	CG	HDH_T00955	intron
chr1	9739290	9739391	102	6	0.896477	0.673756	0.222722	32.218	CG	Target=LTR_FINDER_ID=Hicasm15_626_ltr; 2923 4839	repeat
chr1	9761497	9761584	88	10	0.0165599	0.107993	-0.0914328	-46.3265	CG	HDH_T00956	protein_coding
chr1	9761497	9761584	88	10	0.0165599	0.107993	-0.0914328	-46.3265	CG	HDH_T00956	CDS
chr1	9761497	9761584	88	10	0.0165599	0.107993	-0.0914328	-46.3265	CG	HDH_T00956	exon
chr1	9783842	9784899	1058	75	0.029583	0.509287	-0.479704	-976.287	CG	Target=LTR_FINDER_ID=Hicasm1_55_ltr; 387 456	repeat
chr1	9783842	9784899	1058	75	0.029583	0.509287	-0.479704	-976.287	CG	Target=LTR_FINDER_ID=Hicasm9_297_ltr; 877 923	repeat
chr1	9783842	9784899	1058	75	0.029583	0.509287	-0.479704	-976.287	CG	Target=LTR_FINDER_ID=Hicasm11_305_ltr; 210 257	repeat
chr1	9783842	9784899	1058	75	0.029583	0.509287	-0.479704	-976.287	CG	Target=LTR_FINDER_ID=Hicasm9_297_ltr; 6527 6630	repeat
chr1	9783842	9784899	1058	75	0.029583	0.509287	-0.479704	-976.287	CG	Target=LTR_FINDER_ID=Hicasm6_1160_ltr; 13407 13601	repeat
chr1	9783842	9784899	1058	75	0.029583	0.509287	-0.479704	-976.287	CG	Target=LTR_FINDER_ID=Hicasm12_570_ltr; 3506 4530	repeat
chr1	9783842	9784899	1058	75	0.029583	0.509287	-0.479704	-976.287	CG	Target=LTR_FINDER_ID=Hicasm7_581_ltr; 11439 11694	repeat
chr1	9786258	9786321	64	10	0.190086	0.606199	-0.416113	-75.3265	CG	Target=LTR_FINDER_ID=Hicasm16_472_ltr; 1070 1183	repeat
chr1	9787935	9788218	284	34	0.203923	0.514183	-0.31026	-328.453	CG	Target=LTR_FINDER_ID=Hicasm16_807_ltr; 17998 18171	repeat
chr1	9787935	9788218	284	34	0.203923	0.514183	-0.31026	-328.453	CG	Target=LTR_FINDER_ID=Hicasm0_822_ltr; 2956 3063	repeat
chr1	9798213	9798307	95	14	0.0162841	0.247887	-0.231603	-90.2997	CG	Target=LTR_FINDER_ID=Hicasm15_59_ltr; 7129 8038	repeat
chr1	9798367	9798450	84	11	0.0680784	0.240529	-0.17245	-49.0745	CG	Target=LTR_FINDER_ID=Hicasm15_59_ltr; 7129 8038	repeat
chr1	9860276	9860326	51	12	0.78515	0.455685	0.329465	63.4129	CG	HDH_T00963	protein_coding
chr1	9860276	9860326	51	12	0.78515	0.455685	0.329465	63.4129	CG	HDH_T00963	intron
chr1	9860276	9860326	51	12	0.78515	0.455685	0.329465	63.4129	CG	HDH_T00962	promoter
chr1	9860276	9860326	51	12	0.78515	0.455685	0.329465	63.4129	CG	Target=LTR_FINDER_ID=Hicasm1_145_ltr; 7620 7760	repeat
chr1	9860276	9860326	51	12	0.78515	0.455685	0.329465	63.4129	CG	Target=LTR_FINDER_ID=Hicasm7_173_ltr; 4959 5072	repeat
chr1	9860276	9860326	51	12	0.78515	0.455685	0.329465	63.4129	CG	Target=LTR_FINDER_ID=Hicasm16_807_ltr; 1823 1955	repeat
chr1	9867764	9867835	72	9	0.735981	0.376962	0.359019	44.8934	CG	HDH_T00963	protein_coding
chr1	9867764	9867835	72	9	0.735981	0.376962	0.359019	44.8934	CG	HDH_T00963	intron
chr1	9867764	9867835	72	9	0.735981	0.376962	0.359019	44.8934	CG	Target=LTR_FINDER_ID=Hicasm10_303_ltr; 4770 4900	repeat
chr1	9881148	9881424	277	14	0.00811519	0.260904	-0.252789	-74.3462	CG	HDH_T00964	promoter
chr1	9881148	9881424	277	14	0.00811519	0.260904	-0.252789	-74.3462	CG	HDH_T00965	protein_coding
chr1	9881148	9881424	277	14	0.00811519	0.260904	-0.252789	-74.3462	CG	HDH_T00965	intron
chr1	9935193	9935442	250	35	0.172772	0.0293973	0.143374	162.34	CG	Target=LTR_FINDER_ID=Hicasm15_592_ltr; 9940 10258	repeat
chr1	9935193	9935442	250	35	0.172772	0.0293973	0.143374	162.34	CG	Target=LTR_FINDER_ID=Hicasm14_801_ltr; 3812 4110	repeat
chr1	10503505	10503606	102	20	0.203027	0.0289418	0.174085	97.5217	CG	Target=LTR_FINDER_ID=Hicasm8_156_ltr; 4735 7189	repeat
chr1	10507495	10507633	139	9	0.0213635	0.332625	-0.311262	-49.9576	CG	Target=DIRS-2_NV_yr 25 365;Class=LTR/DIRS	repeat
chr1	10507495	10507633	139	9	0.0213635	0.332625	-0.311262	-49.9576	CG	Target=LTR_FINDER_ID=Hicasm8_156_ltr; 7855 8969	repeat
chr1	10662548	10662656	109	6	0.44473	0.108744	0.335987	29.4896	CG	HDH_T00985	protein_coding
chr1	10662548	10662656	109	6	0.44473	0.108744	0.335987	29.4896	CG	HDH_T00985	intron
chr1	10662548	10662656	109	6	0.44473	0.108744	0.335987	29.4896	CG	Target=LTR_FINDER_ID=Hicasm5_328_ltr; 4844 9991	repeat
chr1	10662548	10662656	109	6	0.44473	0.108744	0.335987	29.4896	CG	Target=CR1-4_BF_pol 34 1065;Class=LINE/CR1-Zenon	repeat
chr1	10666697	10666794	98	6	0.109346	0.503063	-0.393718	-33.2092	CG	HDH_T00985	protein_coding
chr1	10666697	10666794	98	6	0.109346	0.503063	-0.393718	-33.2092	CG	HDH_T00985	intron
chr1	10666697	10666794	98	6	0.109346	0.503063	-0.393718	-33.2092	CG	Target=LTR_FINDER_ID=Hicasm5_328_ltr; 4844 9991	repeat
chr1	10993189	10993276	88	15	0.583465	0.767427	-0.183962	-76.1708	CG	HDH_T00993	protein_coding
chr1	10993189	10993276	88	15	0.583465	0.767427	-0.183962	-76.1708	CG	HDH_T00993	intron
chr1	10997264	10997348	85	5	0.390916	0.666736	-0.27582	-21.8573	CG	HDH_T00993	protein_coding
chr1	10997264	10997348	85	5	0.390916	0.666736	-0.27582	-21.8573	CG	HDH_T00993	intron
chr1	10997264	10997348	85	5	0.390916	0.666736	-0.27582	-21.8573	CG	Target=LTR_FINDER_ID=Hicasm6_332_ltr; 5718 6014	repeat
chr1	11031606	11031696	91	11	0.482589	0.296368	0.18622	46.2046	CG	HDH_T00993	protein_coding
chr1	11031606	11031696	91	11	0.482589	0.296368	0.18622	46.2046	CG	HDH_T00993	intron
chr1	11033392	11033487	96	4	0.146148	0.603441	-0.457293	-24.7528	CG	HDH_T00993	protein_coding
chr1	11033392	11033487	96	4	0.146148	0.603441	-0.457293	-24.7528	CG	HDH_T00993	intron
chr1	11044173	11044336	164	13	0.476733	0.220582	0.256151	73.6416	CG	HDH_T00993	protein_coding
chr1	11044173	11044336	164	13	0.476733	0.220582	0.256151	73.6416	CG	HDH_T00993	intron
chr1	11053829	11053917	89	5	0.418536	0.133047	0.285489	24.4258	CG	HDH_T00993	protein_coding
chr1	11053829	11053917	89	5	0.418536	0.133047	0.285489	24.4258	CG	HDH_T00993	intron
chr1	11053829	11053917	89	5	0.418536	0.133047	0.285489	24.4258	CG	Target=LTR_FINDER_ID=Hicasm11_211_ltr; 4997 5554	repeat
chr1	11053829	11053917	89	5	0.418536	0.133047	0.285489	24.4258	CG	Target=LTR_FINDER_ID=Hicasm1_545_ltr; 17810 18665	repeat
chr1	11053829	11053917	89	5	0.418536	0.133047	0.285489	24.4258	CG	Target=LTR_FINDER_ID=Hicasm0_452_ltr; 1966 2840	repeat
chr1	11053829	11053917	89	5	0.418536	0.133047	0.285489	24.4258	CG	Target=Mariner-8_BM 7 247;Class=DNA/TcMar-Tc1	repeat
chr1	11058851	11058920	70	9	0.248553	0.105424	0.143129	39.1717	CG	HDH_T00993	protein_coding
chr1	11058851	11058920	70	9	0.248553	0.105424	0.143129	39.1717	CG	HDH_T00993	intron
chr1	11096559	11096647	89	13	0.18947	0.433614	-0.244143	-69.2476	CG	HDH_T00993	protein_coding
chr1	11096559	11096647	89	13	0.18947	0.433614	-0.244143	-69.2476	CG	HDH_T00993	intron
chr1	11119736	11119819	84	7	0.434396	0.108726	0.32567	37.4774	CG	HDH_T00993	protein_coding
chr1	11119736	11119819	84	7	0.434396	0.108726	0.32567	37.4774	CG	HDH_T00993	intron
chr1	11138674	11138736	63	9	0.63015	0.490544	0.139607	32.6061	CG	HDH_T00993	protein_coding
chr1	11138674	11138736	63	9	0.63015	0.490544	0.139607	32.6061	CG	HDH_T00993	CDS
chr1	11138674	11138736	63	9	0.63015	0.490544	0.139607	32.6061	CG	HDH_T00993	exon
chr1	11349792	11350093	302	17	0.84565	0.334739	0.510911	160.626	CG	Target=LTR_FINDER_ID=Hicasm16_338_ltr; 8812 13350	repeat
chr1	11349792	11350093	302	17	0.84565	0.334739	0.510911	160.626	CG	Target=I-1_DR_pol 37 370;Class=LINE/Jockey	repeat
chr1	11349792	11350093	302	17	0.84565	0.334739	0.510911	160.626	CG	Target=I-4_AC_pol 27 430;Class=LINE/I	repeat
chr1	11349792	11350093	302	17	0.84565	0.334739	0.510911	160.626	CG	Target=Nimb-3_DR_pol 266 750;Class=LINE/I-Nimb	repeat
chr1	11349792	11350093	302	17	0.84565	0.334739	0.510911	160.626	CG	Target=CR1-37_HM_pol 389 918;Class=LINE/CR1	repeat
chr1	11350864	11351150	287	13	0.733406	0.326641	0.406765	86.6961	CG	Target=LTR_FINDER_ID=Hicasm16_338_ltr; 8812 13350	repeat
chr1	11350864	11351150	287	13	0.733406	0.326641	0.406765	86.6961	CG	Target=Nimb-3_DR_pol 266 750;Class=LINE/I-Nimb	repeat
chr1	11350864	11351150	287	13	0.733406	0.326641	0.406765	86.6961	CG	Target=CR1-37_HM_pol 389 918;Class=LINE/CR1	repeat
chr1	11350864	11351150	287	13	0.733406	0.326641	0.406765	86.6961	CG	Target=I-5_DR_pol 743 1017;Class=LINE/I	repeat
chr1	11352963	11353972	1010	75	0.854785	0.411576	0.443209	709.697	CG	Target=LTR_FINDER_ID=Hicasm16_338_ltr; 8812 13350	repeat
chr1	11352963	11353972	1010	75	0.854785	0.411576	0.443209	709.697	CG	Target=LTR_FINDER_ID=Hicasm5_343_ltr; 3511 3808	repeat
chr1	11352963	11353972	1010	75	0.854785	0.411576	0.443209	709.697	CG	Target=LTR_FINDER_ID=Hicasm0_281_ltr; 88 225	repeat
chr1	11352963	11353972	1010	75	0.854785	0.411576	0.443209	709.697	CG	Target=LTR_FINDER_ID=Hicasm17_147_ltr; 13725 13801	repeat
chr1	11352963	11353972	1010	75	0.854785	0.411576	0.443209	709.697	CG	Target=LTR_FINDER_ID=Hicasm13_954_ltr; 1536 1604	repeat
chr1	11352963	11353972	1010	75	0.854785	0.411576	0.443209	709.697	CG	Target=LTR_FINDER_ID=Hicasm11_792_ltr; 14423 14668	repeat
chr1	11352963	11353972	1010	75	0.854785	0.411576	0.443209	709.697	CG	Target=LTR_FINDER_ID=Hicasm5_343_ltr; 3421 3523	repeat
chr1	11352963	11353972	1010	75	0.854785	0.411576	0.443209	709.697	CG	Target=LTR_FINDER_ID=Hicasm4_283_ltr; 4485 4718	repeat
chr1	11586013	11586399	387	45	0.512274	0.323257	0.189017	261.05	CG	HDH_T01012	protein_coding
chr1	11586013	11586399	387	45	0.512274	0.323257	0.189017	261.05	CG	HDH_T01013	promoter
chr1	11586013	11586399	387	45	0.512274	0.323257	0.189017	261.05	CG	HDH_T01012	intron
chr1	11586013	11586399	387	45	0.512274	0.323257	0.189017	261.05	CG	HDH_T01012	CDS
chr1	11586013	11586399	387	45	0.512274	0.323257	0.189017	261.05	CG	HDH_T01012	exon
chr1	11595048	11595112	65	16	0.167457	0.0132938	0.154163	137.603	CG	HDH_T01013	protein_coding
chr1	11595048	11595112	65	16	0.167457	0.0132938	0.154163	137.603	CG	HDH_T01013	intron
chr1	11595048	11595112	65	16	0.167457	0.0132938	0.154163	137.603	CG	Target=LTR_FINDER_ID=Hicasm0_153_ltr; 1 15509	repeat
chr1	11597781	11597968	188	8	0.208036	0.0087753	0.199261	56.7105	CG	HDH_T01013	protein_coding
chr1	11597781	11597968	188	8	0.208036	0.0087753	0.199261	56.7105	CG	HDH_T01013	intron
chr1	11597781	11597968	188	8	0.208036	0.0087753	0.199261	56.7105	CG	Target=LTR_FINDER_ID=Hicasm0_153_ltr; 1 15509	repeat
chr1	11597781	11597968	188	8	0.208036	0.0087753	0.199261	56.7105	CG	Target=CR1-1_LG_pol 111 671;Class=LINE/CR1-Zenon	repeat
chr1	11688533	11688756	224	25	0.440473	0.227426	0.213048	129.199	CG	HDH_T01013	protein_coding
chr1	11688533	11688756	224	25	0.440473	0.227426	0.213048	129.199	CG	HDH_T01013	intron
chr1	11801958	11802087	130	23	0.140159	0.053184	0.0869753	91.8196	CG	HDH_T01018	promoter
chr1	11801958	11802087	130	23	0.140159	0.053184	0.0869753	91.8196	CG	Target=LTR_FINDER_ID=Hicasm7_904_ltr; 297 1438	repeat
chr1	11926198	11926386	189	21	0.553988	0.110131	0.443857	167.952	CG	Target=LTR_FINDER_ID=Hicasm14_715_ltr; 11058 13973	repeat
chr1	11926198	11926386	189	21	0.553988	0.110131	0.443857	167.952	CG	Target=HAT-4_DR_tp 10 446;Class=DNA/hAT-Ac	repeat
chr1	11981278	11981378	101	19	0.0260759	0.142244	-0.116168	-82.8593	CG	Target=RepeatModeler_rnd-1_family-172 1 1107;Class=DNA/TcMar-Tc1	repeat
chr1	11981278	11981378	101	19	0.0260759	0.142244	-0.116168	-82.8593	CG	Target=Tc1-15_Xt_tp 1 86;Class=DNA/TcMar-Tc1	repeat
chr1	11981278	11981378	101	19	0.0260759	0.142244	-0.116168	-82.8593	CG	Target=Mariner-2_DK_tp 47 264;Class=DNA/TcMar-Tc1	repeat
chr1	12039093	12039223	131	20	0.0621067	0.221055	-0.158948	-118.118	CG	Target=LTR_FINDER_ID=Hicasm16_978_ltr; 9796 12354	repeat
chr1	12039093	12039223	131	20	0.0621067	0.221055	-0.158948	-118.118	CG	Target=Harbinger-1_NV_ 52 252;Class=DNA/PIF-Harbing	repeat
chr1	12052972	12053179	208	20	0.0153305	0.222742	-0.207411	-108.359	CG	Target=LTR_FINDER_ID=Hicasm16_978_ltr; 9796 10496	repeat
chr1	12052972	12053179	208	20	0.0153305	0.222742	-0.207411	-108.359	CG	Target=Harbinger3_DR_t 83 208;Class=DNA/PIF-Harbing	repeat
chr1	12052972	12053179	208	20	0.0153305	0.222742	-0.207411	-108.359	CG	Target=Harbinger-1_XT_ 28 132;Class=DNA/PIF-Harbing	repeat
chr1	12052972	12053179	208	20	0.0153305	0.222742	-0.207411	-108.359	CG	Target=Harbinger-1_NV_ 119 196;Class=DNA/PIF-Harbing	repeat
chr1	12288170	12288394	225	4	0.857983	0.503804	0.35418	21.7382	CG	HDH_T01031	protein_coding
chr1	12288170	12288394	225	4	0.857983	0.503804	0.35418	21.7382	CG	HDH_T01031	intron
chr1	12350530	12350738	209	33	0.252318	0.083117	0.169201	174.704	CG	HDH_T01032	protein_coding
chr1	12350530	12350738	209	33	0.252318	0.083117	0.169201	174.704	CG	HDH_T01032	intron
chr1	12458577	12458757	181	18	0.0720457	0.285239	-0.213193	-105.157	CG	Target=RepeatModeler_rnd-1_family-172 4 1540;Class=DNA/TcMar-Tc1	repeat
chr1	12458577	12458757	181	18	0.0720457	0.285239	-0.213193	-105.157	CG	Target=Tc1_FR2_tp 97 341;Class=DNA/TcMar-Tc1	repeat
chr1	12594650	12594742	93	21	0.120304	0.0176373	0.102666	110.045	CG	Target=LTR_FINDER_ID=Hicasm0_177_ltr; 1 8958	repeat
chr1	12602296	12602449	154	20	0.0293381	0.178294	-0.148956	-112.512	CG	Target=LTR_FINDER_ID=Hicasm12_91_ltr; 3766 4284	repeat
chr1	12608521	12608641	121	13	0.0100721	0.182857	-0.172785	-76.8786	CG	Target=HATw-1_BF 477 1124;Class=DNA/hAT-hATw	repeat
chr1	12609392	12609712	321	17	0.0136592	0.289831	-0.276171	-98.9354	CG	Target=HATw-1_BF 477 1124;Class=DNA/hAT-hATw	repeat
chr1	12609952	12610005	54	5	0.011593	0.201354	-0.189761	-25.5997	CG	Target=HATw-1_BF 477 1124;Class=DNA/hAT-hATw	repeat
chr1	12726287	12726429	143	8	0.342336	0.757344	-0.415007	-49.6115	CG	HDH_T01037	protein_coding
chr1	12726287	12726429	143	8	0.342336	0.757344	-0.415007	-49.6115	CG	HDH_T01037	CDS
chr1	12726287	12726429	143	8	0.342336	0.757344	-0.415007	-49.6115	CG	HDH_T01037	exon
chr1	12726287	12726429	143	8	0.342336	0.757344	-0.415007	-49.6115	CG	HDH_T01037	intron
chr1	12735668	12735749	82	15	0.47583	0.827461	-0.351631	-98.1008	CG	HDH_T01037	protein_coding
chr1	12735668	12735749	82	15	0.47583	0.827461	-0.351631	-98.1008	CG	HDH_T01037	intron
chr1	12735668	12735749	82	15	0.47583	0.827461	-0.351631	-98.1008	CG	HDH_T01037	CDS
chr1	12735668	12735749	82	15	0.47583	0.827461	-0.351631	-98.1008	CG	HDH_T01037	exon
chr1	12833978	12834173	196	9	0.349089	0.782915	-0.433826	-64.3319	CG	HDH_T01044	protein_coding
chr1	12833978	12834173	196	9	0.349089	0.782915	-0.433826	-64.3319	CG	HDH_T01044	intron
chr1	12833978	12834173	196	9	0.349089	0.782915	-0.433826	-64.3319	CG	Target=Nimb-2_DR_pol 915 1253;Class=LINE/I-Nimb	repeat
chr1	12845854	12846069	216	26	0.0206982	0.265095	-0.244397	-169.108	CG	HDH_T01045	promoter
chr1	12845854	12846069	216	26	0.0206982	0.265095	-0.244397	-169.108	CG	Target=LTR_FINDER_ID=Hicasm5_112_ltr; 10029 10298	repeat
chr1	12845854	12846069	216	26	0.0206982	0.265095	-0.244397	-169.108	CG	Target=LTR_FINDER_ID=Hicasm7_53_ltr; 1155 1356	repeat
chr1	12913802	12913868	67	6	0.660166	0.284076	0.37609	31.2302	CG	HDH_T01048	protein_coding
chr1	12913802	12913868	67	6	0.660166	0.284076	0.37609	31.2302	CG	HDH_T01048	intron
chr1	13030787	13030895	109	10	0.301361	0.653854	-0.352493	-54.4463	CG	HDH_T01054	promoter
chr1	13082860	13082915	56	6	0.0821915	0.447451	-0.365259	-35.7929	CG	HDH_T01057	protein_coding
chr1	13082860	13082915	56	6	0.0821915	0.447451	-0.365259	-35.7929	CG	HDH_T01057	intron
chr1	13082860	13082915	56	6	0.0821915	0.447451	-0.365259	-35.7929	CG	Target=LTR_FINDER_ID=Hicasm13_108_ltr; 7570 9641	repeat
chr1	13082860	13082915	56	6	0.0821915	0.447451	-0.365259	-35.7929	CG	HDH_T01058	promoter
chr1	13089208	13089353	146	17	0.850127	0.564476	0.285651	86.6137	CG	Target=LTR_FINDER_ID=Hicasm7_662_ltr; 886 3456	repeat
chr1	13089452	13090132	681	61	0.675673	0.242719	0.432954	576.822	CG	Target=LTR_FINDER_ID=Hicasm7_662_ltr; 886 3456	repeat
chr1	13089452	13090132	681	61	0.675673	0.242719	0.432954	576.822	CG	Target=MuDR4x_SM 1 434;Class=DNA/MuLE-MuDR	repeat
chr1	13091473	13091536	64	5	0.147751	0.0131525	0.134599	21.6029	CG	HDH_T01059	promoter
chr1	13091473	13091536	64	5	0.147751	0.0131525	0.134599	21.6029	CG	Target=LTR_FINDER_ID=Hicasm6_586_ltr; 9608 9796	repeat
chr1	13091473	13091536	64	5	0.147751	0.0131525	0.134599	21.6029	CG	Target=LTR_FINDER_ID=Hicasm5_491_ltr; 13115 13461	repeat
chr1	13099153	13099990	838	22	0.667249	0.298601	0.368647	133.25	CG	Target=LTR_FINDER_ID=Hicasm9_485_ltr; 4610 4741	repeat
chr1	13099153	13099990	838	22	0.667249	0.298601	0.368647	133.25	CG	Target=LTR_FINDER_ID=Hicasm11_201_ltr; 13751 13821	repeat
chr1	13100169	13100518	350	38	0.772474	0.0609463	0.711528	781.927	CG	Target=LTR_FINDER_ID=Hicasm13_564_ltr; 17655 17917	repeat
chr1	13119516	13119723	208	22	0.0864418	0.335721	-0.249279	-173.142	CG	HDH_T01060	protein_coding
chr1	13119516	13119723	208	22	0.0864418	0.335721	-0.249279	-173.142	CG	HDH_T01060	intron
chr1	13137382	13137480	99	15	0.835281	0.635451	0.19983	66.9082	CG	HDH_T01060	protein_coding
chr1	13137382	13137480	99	15	0.835281	0.635451	0.19983	66.9082	CG	HDH_T01060	intron
chr1	13137382	13137480	99	15	0.835281	0.635451	0.19983	66.9082	CG	Target=LTR_FINDER_ID=Hicasm0_122_ltr; 5099 5268	repeat
chr1	13143734	13144041	308	17	0.398065	0.708921	-0.310856	-90.8676	CG	HDH_T01060	protein_coding
chr1	13143734	13144041	308	17	0.398065	0.708921	-0.310856	-90.8676	CG	HDH_T01060	intron
chr1	13143734	13144041	308	17	0.398065	0.708921	-0.310856	-90.8676	CG	Target=LTR_FINDER_ID=Hicasm1_514_ltr; 2262 3513	repeat
chr1	13143734	13144041	308	17	0.398065	0.708921	-0.310856	-90.8676	CG	Target=LTR_FINDER_ID=Hicasm11_701_ltr; 541 2777	repeat
chr1	13156455	13156632	178	10	0.883791	0.546274	0.337517	48.6897	CG	HDH_T01060	protein_coding
chr1	13156455	13156632	178	10	0.883791	0.546274	0.337517	48.6897	CG	HDH_T01060	intron
chr1	13156455	13156632	178	10	0.883791	0.546274	0.337517	48.6897	CG	Target=LTR_FINDER_ID=Hicasm10_101_ltr; 1021 1350	repeat
chr1	13214146	13214415	270	8	0.341048	0.77033	-0.429282	-53.1622	CG	HDH_T01064	protein_coding
chr1	13214146	13214415	270	8	0.341048	0.77033	-0.429282	-53.1622	CG	HDH_T01064	intron
chr1	13214146	13214415	270	8	0.341048	0.77033	-0.429282	-53.1622	CG	Target=LTR_FINDER_ID=Hicasm16_848_ltr; 3564 3603	repeat
chr1	13214146	13214415	270	8	0.341048	0.77033	-0.429282	-53.1622	CG	Target=LTR_FINDER_ID=Hicasm5_658_ltr; 10362 10412	repeat
chr1	13214146	13214415	270	8	0.341048	0.77033	-0.429282	-53.1622	CG	Target=LTR_FINDER_ID=Hicasm6_1120_ltr; 17585 17686	repeat
chr1	13214146	13214415	270	8	0.341048	0.77033	-0.429282	-53.1622	CG	Target=LTR_FINDER_ID=Hicasm6_1008_ltr; 17081 17178	repeat
chr1	13258943	13259702	760	18	0.676032	0.253777	0.422255	108.882	CG	HDH_T01064	protein_coding
chr1	13258943	13259702	760	18	0.676032	0.253777	0.422255	108.882	CG	HDH_T01064	intron
chr1	13258943	13259702	760	18	0.676032	0.253777	0.422255	108.882	CG	Target=LTR_FINDER_ID=Hicasm11_794_ltr; 8820 10656	repeat
chr1	13347753	13347947	195	7	0.126689	0.0069739	0.119715	41.1339	CG	Target=LTR_FINDER_ID=Hicasm9_358_ltr; 3628 8341	repeat
chr1	13347753	13347947	195	7	0.126689	0.0069739	0.119715	41.1339	CG	Target=RTE-5_SP_pol 392 976;Class=LINE/RTE-X	repeat
chr1	13347753	13347947	195	7	0.126689	0.0069739	0.119715	41.1339	CG	Target=RTEX-1_SK_pol 3 936;Class=LINE/RTE-X	repeat
chr1	13373735	13373808	74	9	0.0528751	0.119677	-0.0668016	-33.2299	CG	Target=LTR_FINDER_ID=Hicasm1_1104_ltr; 13572 15559	repeat
chr1	13373735	13373808	74	9	0.0528751	0.119677	-0.0668016	-33.2299	CG	HDH_T01069	promoter
chr1	13410326	13410446	121	8	0.320178	0.0306421	0.289536	40.5694	CG	Target=CR1-27_DR_pol 176 407;Class=LINE/L2	repeat
chr1	13410326	13410446	121	8	0.320178	0.0306421	0.289536	40.5694	CG	Target=I-5_DR_pol 606 795;Class=LINE/I	repeat
chr1	13410326	13410446	121	8	0.320178	0.0306421	0.289536	40.5694	CG	Target=LTR_FINDER_ID=Hicasm2_578_ltr; 2847 4953	repeat
chr1	13410326	13410446	121	8	0.320178	0.0306421	0.289536	40.5694	CG	Target=L1-17_XT_pol 478 689;Class=LINE/L1	repeat
chr1	13410326	13410446	121	8	0.320178	0.0306421	0.289536	40.5694	CG	Target=Jockey-12_DAn_p 457 643;Class=LINE/Jockey	repeat
chr1	13418911	13419002	92	4	0.0264215	0.303646	-0.277224	-19.0365	CG	Target=Nimb-2_CQ_pol 578 651;Class=LINE/I-Nimb	repeat
chr1	13418911	13419002	92	4	0.0264215	0.303646	-0.277224	-19.0365	CG	Target=LTR_FINDER_ID=Hicasm1_761_ltr; 1267 2820	repeat
chr1	13418911	13419002	92	4	0.0264215	0.303646	-0.277224	-19.0365	CG	Target=I-1_DR_pol 611 889;Class=LINE/Jockey	repeat
chr1	13418911	13419002	92	4	0.0264215	0.303646	-0.277224	-19.0365	CG	Target=Nimb-2_DR_pol 608 963;Class=LINE/I-Nimb	repeat
chr1	13422788	13422876	89	7	0.0284752	0.109368	-0.0808925	-38.0392	CG	Target=LTR_FINDER_ID=Hicasm3_731_ltr; 1947 6130	repeat
chr1	13424992	13425047	56	13	0.0848526	0.0352958	0.0495568	48.2821	CG	Target=LTR_FINDER_ID=Hicasm3_731_ltr; 1947 6130	repeat
chr1	13424992	13425047	56	13	0.0848526	0.0352958	0.0495568	48.2821	CG	Target=DIRS-1_BF_pol 47 624;Class=LTR/DIRS	repeat
chr1	13426545	13426625	81	13	0.0484212	0.01421	0.0342112	44.3375	CG	Target=LTR_FINDER_ID=Hicasm3_731_ltr; 6202 8263	repeat
chr1	13426545	13426625	81	13	0.0484212	0.01421	0.0342112	44.3375	CG	Target=DIRS1_DR_yr 45 336;Class=LTR/DIRS	repeat
chr1	13562636	13562756	121	9	0.546299	0.0114175	0.534882	47.6587	CG	Target=LTR_FINDER_ID=Hicasm11_727_ltr; 3321 3458	repeat
chr1	13562636	13562756	121	9	0.546299	0.0114175	0.534882	47.6587	CG	Target=LTR_FINDER_ID=Hicasm1_1031_ltr; 13568 13720	repeat
chr1	13649845	13649906	62	9	0.17376	0.0609873	0.112773	40.1906	CG	Target=LTR_FINDER_ID=Contig109_1_ltr; 6715 6816	repeat
chr1	13649845	13649906	62	9	0.17376	0.0609873	0.112773	40.1906	CG	Target=LTR_FINDER_ID=Hicasm3_731_ltr; 7184 7533	repeat
chr1	13677510	13677711	202	19	0.0412479	0.250803	-0.209555	-110.558	CG	Target=LTR_FINDER_ID=Hicasm0_182_ltr; 1 16088	repeat
chr1	13677763	13677887	125	11	0.0368008	0.199307	-0.162506	-51.0377	CG	Target=LTR_FINDER_ID=Hicasm0_182_ltr; 1 16088	repeat
chr1	13688530	13688660	131	22	0.0383937	0.152463	-0.11407	-100.996	CG	Target=LTR_FINDER_ID=Hicasm15_10_ltr; 4711 5039	repeat
chr1	13688530	13688660	131	22	0.0383937	0.152463	-0.11407	-100.996	CG	Target=LTR_FINDER_ID=Hicasm7_900_ltr; 8814 9012	repeat
chr1	13692518	13692717	200	19	0.0141216	0.104399	-0.0902772	-90.5226	CG	Target=LTR_FINDER_ID=Hicasm4_190_ltr; 3846 3943	repeat
chr1	13700473	13700699	227	25	0.19674	0.041333	0.155407	125.221	CG	Target=RepeatModeler_rnd-1_family-220 1 1478;Class=DNA/hAT-hATm	repeat
chr1	13792298	13792379	82	5	0.0370265	0.36262	-0.325594	-27.4807	CG	Target=LTR_FINDER_ID=Hicasm0_182_ltr; 962 8323	repeat
chr1	13951181	13951374	194	20	0.887547	0.655151	0.232397	136.549	CG	HDH_T01080	protein_coding
chr1	13951181	13951374	194	20	0.887547	0.655151	0.232397	136.549	CG	HDH_T01080	intron
chr1	13951181	13951374	194	20	0.887547	0.655151	0.232397	136.549	CG	Target=LTR_FINDER_ID=Hicasm5_570_ltr; 5454 6590	repeat
chr1	13951460	13951563	104	11	0.774515	0.5062	0.268315	52.9333	CG	HDH_T01080	protein_coding
chr1	13951460	13951563	104	11	0.774515	0.5062	0.268315	52.9333	CG	HDH_T01080	intron
chr1	13951460	13951563	104	11	0.774515	0.5062	0.268315	52.9333	CG	Target=LTR_FINDER_ID=Hicasm5_570_ltr; 5454 6590	repeat
chr1	14027017	14027113	97	11	0.900885	0.770456	0.13043	43.9336	CG	Target=LTR_FINDER_ID=Hicasm5_570_ltr; 5018 5178	repeat
chr1	14027017	14027113	97	11	0.900885	0.770456	0.13043	43.9336	CG	Target=LTR_FINDER_ID=Hicasm13_750_ltr; 10664 10852	repeat
chr1	14079551	14079620	70	5	0.698734	0.907587	-0.208853	-22.9163	CG	HDH_T01084	protein_coding
chr1	14079551	14079620	70	5	0.698734	0.907587	-0.208853	-22.9163	CG	HDH_T01084	intron
chr1	14092842	14093036	195	41	0.397001	0.098445	0.298556	341.476	CG	HDH_T01084	protein_coding
chr1	14092842	14093036	195	41	0.397001	0.098445	0.298556	341.476	CG	HDH_T01084	intron
chr1	14204150	14204255	106	13	0.00739098	0.0691084	-0.0617174	-54.5912	CG	HDH_T01089	protein_coding
chr1	14204150	14204255	106	13	0.00739098	0.0691084	-0.0617174	-54.5912	CG	HDH_T01089	intron
chr1	14204150	14204255	106	13	0.00739098	0.0691084	-0.0617174	-54.5912	CG	Target=LTR_FINDER_ID=Hicasm13_1003_ltr; 7494 7720	repeat
chr1	14204150	14204255	106	13	0.00739098	0.0691084	-0.0617174	-54.5912	CG	Target=LTR_FINDER_ID=Hicasm11_455_ltr; 10239 10591	repeat
chr1	14281977	14282110	134	19	0.0163803	0.123896	-0.107516	-96.2763	CG	Target=LTR_FINDER_ID=Hicasm7_522_ltr; 14712 15325	repeat
chr1	14281977	14282110	134	19	0.0163803	0.123896	-0.107516	-96.2763	CG	Target=LTR_FINDER_ID=Hicasm6_112_ltr; 7854 8130	repeat
chr1	14502196	14502278	83	9	0.290142	0.031892	0.25825	48.7827	CG	Target=LTR_FINDER_ID=Hicasm6_1058_ltr; 765 894	repeat
chr1	14502196	14502278	83	9	0.290142	0.031892	0.25825	48.7827	CG	Target=LTR_FINDER_ID=Hicasm9_158_ltr; 290 441	repeat
chr1	14503076	14503230	155	13	0.434395	0.106865	0.32753	62.1653	CG	Target=RepeatModeler_rnd-1_family-172 3 1393;Class=DNA/TcMar-Tc1	repeat
chr1	14503076	14503230	155	13	0.434395	0.106865	0.32753	62.1653	CG	Target=Tc1-15_Xt_tp 1 341;Class=DNA/TcMar-Tc1	repeat
chr1	14541900	14542183	284	37	0.0218544	0.182566	-0.160712	-198.965	CG	HDH_T01098	protein_coding
chr1	14541900	14542183	284	37	0.0218544	0.182566	-0.160712	-198.965	CG	HDH_T01098	intron
chr1	14541900	14542183	284	37	0.0218544	0.182566	-0.160712	-198.965	CG	Target=LTR_FINDER_ID=Hicasm14_116_ltr; 4421 4604	repeat
chr1	14541900	14542183	284	37	0.0218544	0.182566	-0.160712	-198.965	CG	Target=LTR_FINDER_ID=Hicasm14_796_ltr; 19179 19357	repeat
chr1	14541900	14542183	284	37	0.0218544	0.182566	-0.160712	-198.965	CG	Target=LTR_FINDER_ID=Hicasm1_637_ltr; 5617 5722	repeat
chr1	14542427	14542544	118	14	0.0161498	0.241831	-0.225681	-84.4426	CG	HDH_T01098	protein_coding
chr1	14542427	14542544	118	14	0.0161498	0.241831	-0.225681	-84.4426	CG	HDH_T01098	intron
chr1	14542427	14542544	118	14	0.0161498	0.241831	-0.225681	-84.4426	CG	Target=LTR_FINDER_ID=Hicasm6_40_ltr; 6418 6578	repeat
chr1	14542781	14542949	169	21	0.0302787	0.295084	-0.264805	-132.756	CG	HDH_T01098	protein_coding
chr1	14542781	14542949	169	21	0.0302787	0.295084	-0.264805	-132.756	CG	HDH_T01098	CDS
chr1	14542781	14542949	169	21	0.0302787	0.295084	-0.264805	-132.756	CG	HDH_T01098	exon
chr1	14542781	14542949	169	21	0.0302787	0.295084	-0.264805	-132.756	CG	HDH_T01098	TSS
chr1	14542781	14542949	169	21	0.0302787	0.295084	-0.264805	-132.756	CG	HDH_T01098	promoter
chr1	14543742	14544078	337	41	0.019595	0.236961	-0.217366	-276.916	CG	HDH_T01098	promoter
chr1	14544584	14546166	1583	104	0.710795	0.189495	0.5213	1091.23	CG	HDH_T01098	promoter
chr1	14544584	14546166	1583	104	0.710795	0.189495	0.5213	1091.23	CG	Target=LTR_FINDER_ID=Hicasm7_909_ltr; 6315 6392	repeat
chr1	14544584	14546166	1583	104	0.710795	0.189495	0.5213	1091.23	CG	Target=LTR_FINDER_ID=Hicasm12_282_ltr; 17712 17799	repeat
chr1	14544584	14546166	1583	104	0.710795	0.189495	0.5213	1091.23	CG	Target=LTR_FINDER_ID=Hicasm1_343_ltr; 2730 2952	repeat
chr1	14544584	14546166	1583	104	0.710795	0.189495	0.5213	1091.23	CG	Target=LTR_FINDER_ID=Hicasm14_889_ltr; 17137 17327	repeat
chr1	14572270	14572334	65	7	0.821466	0.634381	0.187084	29.1978	CG	Target=LTR_FINDER_ID=Hicasm0_187_ltr; 1 13561	repeat
chr1	14664205	14664292	88	10	0.758751	0.423809	0.334943	45.0471	CG	HDH_T01101	protein_coding
chr1	14664205	14664292	88	10	0.758751	0.423809	0.334943	45.0471	CG	HDH_T01101	intron
chr1	14664205	14664292	88	10	0.758751	0.423809	0.334943	45.0471	CG	Target=LTR_FINDER_ID=Hicasm0_892_ltr; 850 2647	repeat
chr1	14915158	14915388	231	24	0.466693	0.0249219	0.441771	204.202	CG	Target=LTR_FINDER_ID=Hicasm15_463_ltr; 176 1053	repeat
chr1	14936207	14936315	109	9	0.276948	0.100363	0.176585	49.1658	CG	HDH_T01107	protein_coding
chr1	14936207	14936315	109	9	0.276948	0.100363	0.176585	49.1658	CG	HDH_T01107	intron
chr1	14941567	14941650	84	11	0.278697	0.0798798	0.198817	53.108	CG	HDH_T01107	protein_coding
chr1	14941567	14941650	84	11	0.278697	0.0798798	0.198817	53.108	CG	HDH_T01107	intron
chr1	15069204	15069324	121	13	0.62741	0.836694	-0.209285	-62.3415	CG	Target=LTR_FINDER_ID=Hicasm5_570_ltr; 5466 6598	repeat
chr1	15169069	15169143	75	7	0.344123	0.519102	-0.174978	-30.5991	CG	Target=LTR_FINDER_ID=Hicasm12_291_ltr; 2781 4578	repeat
chr1	15243156	15243288	133	8	0.649618	0.11237	0.537249	72.6833	CG	HDH_T01109	promoter
chr1	15243156	15243288	133	8	0.649618	0.11237	0.537249	72.6833	CG	HDH_T01110	protein_coding
chr1	15243156	15243288	133	8	0.649618	0.11237	0.537249	72.6833	CG	HDH_T01110	intron
chr1	15243156	15243288	133	8	0.649618	0.11237	0.537249	72.6833	CG	Target=LTR_FINDER_ID=Hicasm7_719_ltr; 12134 12466	repeat
chr1	15243156	15243288	133	8	0.649618	0.11237	0.537249	72.6833	CG	Target=LTR_FINDER_ID=Hicasm14_831_ltr; 9420 9809	repeat
chr1	15293106	15293401	296	28	0.0817496	0.277541	-0.195791	-148.109	CG	Target=LTR_FINDER_ID=Hicasm7_1156_ltr; 8302 9151	repeat
chr1	15374282	15374345	64	7	0.702202	0.900835	-0.198633	-32.1045	CG	HDH_T01114	protein_coding
chr1	15374282	15374345	64	7	0.702202	0.900835	-0.198633	-32.1045	CG	HDH_T01114	CDS
chr1	15374282	15374345	64	7	0.702202	0.900835	-0.198633	-32.1045	CG	HDH_T01114	exon
chr1	15456309	15456411	103	16	0.0430902	0.184255	-0.141165	-79.1869	CG	Target=LTR_FINDER_ID=Hicasm9_209_ltr; 4463 4561	repeat
chr1	15542621	15542763	143	15	0.193339	0.0169911	0.176348	91.44	CG	HDH_T01117	promoter
chr1	15542621	15542763	143	15	0.193339	0.0169911	0.176348	91.44	CG	Target=LTR_FINDER_ID=Hicasm5_112_ltr; 9978 10197	repeat
chr1	15545866	15546078	213	16	0.0206138	0.197668	-0.177054	-82.0445	CG	Target=LTR_FINDER_ID=Hicasm11_517_ltr; 17 199	repeat
chr1	15554797	15554896	100	12	0.890772	0.629366	0.261407	67.2373	CG	Target=LTR_FINDER_ID=Hicasm13_40_ltr; 2405 2914	repeat
chr1	15554797	15554896	100	12	0.890772	0.629366	0.261407	67.2373	CG	HDH_T01118	utr3
chr1	15554797	15554896	100	12	0.890772	0.629366	0.261407	67.2373	CG	HDH_T01118	exon
chr1	15554797	15554896	100	12	0.890772	0.629366	0.261407	67.2373	CG	HDH_T01118	protein_coding
chr1	15554797	15554896	100	12	0.890772	0.629366	0.261407	67.2373	CG	Target=LTR_FINDER_ID=Hicasm4_1077_ltr; 4445 4569	repeat
chr1	15554797	15554896	100	12	0.890772	0.629366	0.261407	67.2373	CG	Target=LTR_FINDER_ID=Hicasm13_394_ltr; 12184 12284	repeat
chr1	15567941	15568044	104	11	0.718009	0.585034	0.132976	45.5422	CG	HDH_T01118	protein_coding
chr1	15567941	15568044	104	11	0.718009	0.585034	0.132976	45.5422	CG	HDH_T01118	intron
chr1	15573698	15574029	332	23	0.774533	0.478444	0.296089	136.785	CG	HDH_T01118	protein_coding
chr1	15573698	15574029	332	23	0.774533	0.478444	0.296089	136.785	CG	HDH_T01118	intron
chr1	15573698	15574029	332	23	0.774533	0.478444	0.296089	136.785	CG	Target=LTR_FINDER_ID=Hicasm6_360_ltr; 1269 1380	repeat
chr1	15573698	15574029	332	23	0.774533	0.478444	0.296089	136.785	CG	Target=LTR_FINDER_ID=Hicasm0_242_ltr; 13322 13472	repeat
chr1	15620171	15620285	115	15	0.637276	0.377316	0.25996	79.9258	CG	HDH_T01118	protein_coding
chr1	15620171	15620285	115	15	0.637276	0.377316	0.25996	79.9258	CG	HDH_T01118	intron
chr1	15677969	15678173	205	17	0.698514	0.361466	0.337048	97.588	CG	Target=LTR_FINDER_ID=Hicasm13_347_ltr; 14398 14698	repeat
chr1	15678319	15678694	376	26	0.430453	0.105428	0.325025	194.141	CG	Target=LTR_FINDER_ID=Hicasm15_765_ltr; 2909 2952	repeat
chr1	15735050	15735115	66	5	0.654575	0.887558	-0.232983	-25.232	CG	HDH_T01123	protein_coding
chr1	15735050	15735115	66	5	0.654575	0.887558	-0.232983	-25.232	CG	HDH_T01123	intron
chr1	16296035	16296112	78	10	0.290512	0.0422414	0.24827	69.6526	CG	Target=Copia5_DR 886 1010;Class=LTR/Copia	repeat
chr1	16299849	16299920	72	12	0.13403	0.440018	-0.305988	-65.1337	CG	Target=LTR_FINDER_ID=Hicasm0_438_ltr; 4105 4890	repeat
chr1	16300311	16300400	90	12	0.686374	0.265318	0.421056	99.3249	CG	Target=LTR_FINDER_ID=Hicasm5_355_ltr; 3273 3305	repeat
chr1	16321119	16321284	166	18	0.243654	0.0513469	0.192307	94.2725	CG	Target=RepeatModeler_rnd-5_family-1750 754 7435;Class=DNA/Maverick	repeat
chr1	16321119	16321284	166	18	0.243654	0.0513469	0.192307	94.2725	CG	Target=Polinton-2_XT_p 147 235;Class=DNA/Maverick	repeat
chr1	16326888	16327142	255	29	0.0519932	0.252275	-0.200281	-166.789	CG	HDH_T01139	CDS
chr1	16326888	16327142	255	29	0.0519932	0.252275	-0.200281	-166.789	CG	HDH_T01139	exon
chr1	16326888	16327142	255	29	0.0519932	0.252275	-0.200281	-166.789	CG	HDH_T01139	protein_coding
chr1	16334550	16334636	87	5	0.274783	0.0926473	0.182136	22.8227	CG	HDH_T01139	protein_coding
chr1	16334550	16334636	87	5	0.274783	0.0926473	0.182136	22.8227	CG	HDH_T01139	intron
chr1	16334550	16334636	87	5	0.274783	0.0926473	0.182136	22.8227	CG	Target=LTR_FINDER_ID=Hicasm0_202_ltr; 1 12818	repeat
chr1	16530128	16530332	205	14	0.0858219	0.00840435	0.0774176	92.9992	CG	HDH_T01143	protein_coding
chr1	16530128	16530332	205	14	0.0858219	0.00840435	0.0774176	92.9992	CG	HDH_T01143	CDS
chr1	16530128	16530332	205	14	0.0858219	0.00840435	0.0774176	92.9992	CG	HDH_T01143	exon
chr1	16788799	16788905	107	17	0.0540525	0.21845	-0.164397	-86.7728	CG	Target=LTR_FINDER_ID=Hicasm16_807_ltr; 18014 18293	repeat
chr1	17036331	17036483	153	8	0.204197	0.670545	-0.466348	-50.8632	CG	HDH_T01156	protein_coding
chr1	17036331	17036483	153	8	0.204197	0.670545	-0.466348	-50.8632	CG	HDH_T01156	intron
chr1	17058494	17058608	115	9	0.847404	0.611914	0.23549	48.7047	CG	HDH_T01156	protein_coding
chr1	17058494	17058608	115	9	0.847404	0.611914	0.23549	48.7047	CG	HDH_T01156	intron
chr1	17058494	17058608	115	9	0.847404	0.611914	0.23549	48.7047	CG	Target=LTR_FINDER_ID=Hicasm15_603_ltr; 1771 2719	repeat
chr1	17099107	17099308	202	10	0.407493	0.0527028	0.35479	60.0587	CG	HDH_T01156	protein_coding
chr1	17099107	17099308	202	10	0.407493	0.0527028	0.35479	60.0587	CG	HDH_T01156	intron
chr1	17099107	17099308	202	10	0.407493	0.0527028	0.35479	60.0587	CG	Target=LTR_FINDER_ID=Hicasm8_630_ltr; 12038 15189	repeat
chr1	17101517	17101660	144	8	0.0579717	0.392186	-0.334214	-50.123	CG	HDH_T01156	promoter
chr1	17204134	17204187	54	7	0.365289	0.830066	-0.464777	-42.4297	CG	Target=LTR_FINDER_ID=Hicasm0_242_ltr; 16786 17054	repeat
chr1	17204809	17204999	191	9	0.808458	0.13914	0.669318	81.5435	CG	Target=LTR_FINDER_ID=Hicasm10_634_ltr; 1628 1902	repeat
chr1	17204809	17204999	191	9	0.808458	0.13914	0.669318	81.5435	CG	Target=LTR_FINDER_ID=Hicasm6_1008_ltr; 10501 10587	repeat
chr1	17204809	17204999	191	9	0.808458	0.13914	0.669318	81.5435	CG	Target=RTEX-9_BF_pol 767 877;Class=LINE/RTE-X	repeat
chr1	17235129	17235402	274	18	0.240476	0.0121992	0.228277	95.3901	CG	HDH_T01160	promoter
chr1	17235846	17236660	815	70	0.390337	0.0175497	0.372787	671.652	CG	HDH_T01160	promoter
chr1	17235846	17236660	815	70	0.390337	0.0175497	0.372787	671.652	CG	Target=LTR_FINDER_ID=Hicasm1_210_ltr; 2243 2518	repeat
chr1	17235846	17236660	815	70	0.390337	0.0175497	0.372787	671.652	CG	Target=LTR_FINDER_ID=Hicasm0_35_ltr; 15655 15741	repeat
chr1	17236762	17237368	607	60	0.268739	0.0118057	0.256933	398.622	CG	HDH_T01160	promoter
chr1	17236762	17237368	607	60	0.268739	0.0118057	0.256933	398.622	CG	Target=LTR_FINDER_ID=Hicasm11_201_ltr; 14101 14154	repeat
chr1	17250161	17250245	85	6	0.425776	0.885067	-0.459291	-33.1094	CG	HDH_T01160	protein_coding
chr1	17250161	17250245	85	6	0.425776	0.885067	-0.459291	-33.1094	CG	HDH_T01160	intron
chr1	17261485	17261554	70	11	0.0417418	0.000282631	0.0414592	43.0583	CHG	HDH_T01160	protein_coding
chr1	17261485	17261554	70	11	0.0417418	0.000282631	0.0414592	43.0583	CHG	HDH_T01160	intron
chr1	17323600	17323834	235	32	0.145448	0.0174831	0.127965	147.116	CG	Target=LTR_FINDER_ID=Hicasm4_1073_ltr; 1 283	repeat
chr1	17441665	17441715	51	6	0.597641	0.886285	-0.288644	-28.8316	CG	HDH_T01171	protein_coding
chr1	17441665	17441715	51	6	0.597641	0.886285	-0.288644	-28.8316	CG	HDH_T01171	intron
chr1	17482473	17482575	103	4	0.338786	0.0483962	0.29039	19.1739	CG	Target=LTR_FINDER_ID=Hicasm5_642_ltr; 2 1301	repeat
chr1	17482473	17482575	103	4	0.338786	0.0483962	0.29039	19.1739	CG	Target=Mariner-2_BF 12 231;Class=DNA/TcMar-Marin	repeat
chr1	17482473	17482575	103	4	0.338786	0.0483962	0.29039	19.1739	CG	Target=Mariner-6_DF_tp 35 274;Class=DNA/TcMar-Marin	repeat
chr1	17745884	17746068	185	16	0.263464	0.0835332	0.179931	79.4428	CG	Target=LTR_FINDER_ID=Hicasm1_494_ltr; 9843 12437	repeat
chr1	17746678	17746799	122	16	0.492666	0.107013	0.385653	129.94	CG	Target=LTR_FINDER_ID=Hicasm1_494_ltr; 9843 12437	repeat
chr1	18117762	18117939	178	18	0.0363113	0.176379	-0.140068	-87.6458	CG	HDH_T01194	protein_coding
chr1	18117762	18117939	178	18	0.0363113	0.176379	-0.140068	-87.6458	CG	HDH_T01194	intron
chr1	18117762	18117939	178	18	0.0363113	0.176379	-0.140068	-87.6458	CG	Target=LTR_FINDER_ID=Hicasm6_652_ltr; 1 3147	repeat
chr1	18118015	18119515	1501	56	0.482325	0.138274	0.344051	654.034	CG	HDH_T01194	protein_coding
chr1	18118015	18119515	1501	56	0.482325	0.138274	0.344051	654.034	CG	HDH_T01194	intron
chr1	18118015	18119515	1501	56	0.482325	0.138274	0.344051	654.034	CG	Target=LTR_FINDER_ID=Hicasm6_652_ltr; 1 3147	repeat
chr1	18118015	18119515	1501	56	0.482325	0.138274	0.344051	654.034	CG	Target=LTR_FINDER_ID=Hicasm12_536_ltr; 10632 11996	repeat
chr1	18118015	18119515	1501	56	0.482325	0.138274	0.344051	654.034	CG	Target=LTR_FINDER_ID=Hicasm13_259_ltr; 1 171	repeat
chr1	18118015	18119515	1501	56	0.482325	0.138274	0.344051	654.034	CG	Target=LTR_FINDER_ID=Hicasm11_194_ltr; 5876 5963	repeat
chr1	18171955	18173574	1620	8	0.49748	0.204912	0.292567	42.9943	CG	HDH_T01199	protein_coding
chr1	18171955	18173574	1620	8	0.49748	0.204912	0.292567	42.9943	CG	HDH_T01199	intron
chr1	18171955	18173574	1620	8	0.49748	0.204912	0.292567	42.9943	CG	Target=LTR_FINDER_ID=Hicasm15_765_ltr; 3288 3735	repeat
chr1	18171955	18173574	1620	8	0.49748	0.204912	0.292567	42.9943	CG	Target=RepeatModeler_rnd-1_family-220 1 1475;Class=DNA/hAT-hATm	repeat
chr1	18171955	18173574	1620	8	0.49748	0.204912	0.292567	42.9943	CG	Target=LTR_FINDER_ID=Hicasm16_123_ltr; 2268 2348	repeat
chr1	18171955	18173574	1620	8	0.49748	0.204912	0.292567	42.9943	CG	Target=LTR_FINDER_ID=Hicasm15_765_ltr; 3736 3797	repeat
chr1	18184860	18185009	150	17	0.469997	0.27286	0.197137	104.214	CG	HDH_T01199	protein_coding
chr1	18184860	18185009	150	17	0.469997	0.27286	0.197137	104.214	CG	HDH_T01199	intron
chr1	18226675	18226849	175	6	0.0658554	0.390238	-0.324383	-33.6332	CG	HDH_T01201	protein_coding
chr1	18226675	18226849	175	6	0.0658554	0.390238	-0.324383	-33.6332	CG	HDH_T01201	intron
chr1	18226675	18226849	175	6	0.0658554	0.390238	-0.324383	-33.6332	CG	Target=LTR_FINDER_ID=Hicasm11_508_ltr; 7827 14522	repeat
chr1	18226675	18226849	175	6	0.0658554	0.390238	-0.324383	-33.6332	CG	Target=HAL1b 20 302;Class=LINE/L1	repeat
chr1	18226675	18226849	175	6	0.0658554	0.390238	-0.324383	-33.6332	CG	Target=CR1-53_BF_gag 17 226;Class=LINE/CR1-Zenon	repeat
chr1	18227863	18228158	296	12	0.0281896	0.817503	-0.789313	-191.293	CG	HDH_T01201	protein_coding
chr1	18227863	18228158	296	12	0.0281896	0.817503	-0.789313	-191.293	CG	HDH_T01201	intron
chr1	18227863	18228158	296	12	0.0281896	0.817503	-0.789313	-191.293	CG	Target=LTR_FINDER_ID=Hicasm11_508_ltr; 7827 14522	repeat
chr1	18260066	18260140	75	6	0.828448	0.43404	0.394408	31.4065	CG	HDH_T01201	protein_coding
chr1	18260066	18260140	75	6	0.828448	0.43404	0.394408	31.4065	CG	HDH_T01201	intron
chr1	18260066	18260140	75	6	0.828448	0.43404	0.394408	31.4065	CG	Target=LTR_FINDER_ID=Hicasm5_699_ltr; 11059 11263	repeat
chr1	18276492	18276604	113	15	0.164633	0.0280713	0.136561	58.8788	CG	Target=LTR_FINDER_ID=Hicasm6_40_ltr; 3109 3444	repeat
chr1	18276492	18276604	113	15	0.164633	0.0280713	0.136561	58.8788	CG	Target=LTR_FINDER_ID=Hicasm11_122_ltr; 7725 7774	repeat
chr1	18304060	18304114	55	4	0.156404	0.543369	-0.386965	-18.2778	CG	Target=LTR_FINDER_ID=Hicasm17_279_ltr; 904 1136	repeat
chr1	18459424	18459506	83	9	0.479263	0.795571	-0.316308	-39.9311	CG	HDH_T01206	protein_coding
chr1	18459424	18459506	83	9	0.479263	0.795571	-0.316308	-39.9311	CG	HDH_T01206	intron
chr1	18459424	18459506	83	9	0.479263	0.795571	-0.316308	-39.9311	CG	Target=LTR_FINDER_ID=Hicasm13_950_ltr; 8024 8511	repeat
chr1	18686889	18686947	59	7	0.477324	0.687064	-0.20974	-26.3515	CG	HDH_T01208	protein_coding
chr1	18686889	18686947	59	7	0.477324	0.687064	-0.20974	-26.3515	CG	HDH_T01208	intron
chr1	18686889	18686947	59	7	0.477324	0.687064	-0.20974	-26.3515	CG	Target=LTR_FINDER_ID=Hicasm10_512_ltr; 8 241	repeat
chr1	18711543	18711593	51	5	0.78274	0.520034	0.262706	28.5863	CG	HDH_T01208	protein_coding
chr1	18711543	18711593	51	5	0.78274	0.520034	0.262706	28.5863	CG	HDH_T01208	intron
chr1	18711543	18711593	51	5	0.78274	0.520034	0.262706	28.5863	CG	Target=LTR_FINDER_ID=Hicasm7_6_ltr; 253 509	repeat
chr1	18798957	18799196	240	15	0.0145444	0.286454	-0.27191	-101.883	CG	Target=CR1-36_BF_pol 338 434;Class=LINE/CR1-Zenon	repeat
chr1	18798957	18799196	240	15	0.0145444	0.286454	-0.27191	-101.883	CG	Target=WORF_DMi_pol 288 402;Class=LINE/CR1	repeat
chr1	18798957	18799196	240	15	0.0145444	0.286454	-0.27191	-101.883	CG	Target=RTEX-2_BF_pol 153 433;Class=LINE/RTE-X	repeat
chr1	18798957	18799196	240	15	0.0145444	0.286454	-0.27191	-101.883	CG	Target=LTR_FINDER_ID=Hicasm12_214_ltr; 2745 3927	repeat
chr1	18964912	18965105	194	17	0.834243	0.67823	0.156013	91.5193	CG	HDH_T01214	protein_coding
chr1	18964912	18965105	194	17	0.834243	0.67823	0.156013	91.5193	CG	HDH_T01214	intron
chr1	18964912	18965105	194	17	0.834243	0.67823	0.156013	91.5193	CG	Target=LTR_FINDER_ID=Hicasm9_595_ltr; 8775 10160	repeat
chr1	18965807	18965924	118	12	0.449334	0.88846	-0.439126	-97.4127	CG	HDH_T01214	protein_coding
chr1	18965807	18965924	118	12	0.449334	0.88846	-0.439126	-97.4127	CG	HDH_T01214	intron
chr1	18965807	18965924	118	12	0.449334	0.88846	-0.439126	-97.4127	CG	Target=LTR_FINDER_ID=Hicasm9_595_ltr; 8775 10160	repeat
chr1	18965807	18965924	118	12	0.449334	0.88846	-0.439126	-97.4127	CG	Target=LTR_FINDER_ID=Hicasm11_684_ltr; 6473 6510	repeat
chr1	18965807	18965924	118	12	0.449334	0.88846	-0.439126	-97.4127	CG	Target=LTR_FINDER_ID=Hicasm1_833_ltr; 3233 3295	repeat
chr1	18995615	18995670	56	8	0.2664	0.0251181	0.241282	40.2692	CG	Target=LTR_FINDER_ID=Hicasm4_1111_ltr; 8538 8726	repeat
chr1	19073281	19073378	98	8	0.129932	0.567517	-0.437585	-43.3341	CG	HDH_T01220	promoter
chr1	19312109	19312200	92	5	0.0855049	0.259321	-0.173816	-23.3998	CG	HDH_T01228	protein_coding
chr1	19312109	19312200	92	5	0.0855049	0.259321	-0.173816	-23.3998	CG	HDH_T01228	intron
chr1	19312109	19312200	92	5	0.0855049	0.259321	-0.173816	-23.3998	CG	Target=RepeatModeler_rnd-1_family-220 584 1352;Class=DNA/hAT-hATm	repeat
chr1	20297635	20297807	173	13	0.538859	0.20982	0.329039	67.368	CG	Target=LTR_FINDER_ID=Hicasm1_164_ltr; 8748 9733	repeat
chr1	20358099	20358173	75	16	0.482199	0.199621	0.282578	102.549	CHH	HDH_T01242	protein_coding
chr1	20358099	20358173	75	16	0.482199	0.199621	0.282578	102.549	CHH	HDH_T01242	intron
chr1	20405257	20405339	83	9	0.406423	0.113815	0.292607	48.2591	CG	HDH_T01244	protein_coding
chr1	20405257	20405339	83	9	0.406423	0.113815	0.292607	48.2591	CG	HDH_T01245	promoter
chr1	20405257	20405339	83	9	0.406423	0.113815	0.292607	48.2591	CG	HDH_T01244	CDS
chr1	20405257	20405339	83	9	0.406423	0.113815	0.292607	48.2591	CG	HDH_T01244	exon
chr1	20552070	20552193	124	27	0.575765	0.849276	-0.273511	-183.258	CG	HDH_T01256	protein_coding
chr1	20552070	20552193	124	27	0.575765	0.849276	-0.273511	-183.258	CG	HDH_T01256	intron
chr1	20552070	20552193	124	27	0.575765	0.849276	-0.273511	-183.258	CG	Target=LTR_FINDER_ID=Hicasm10_660_ltr; 13601 13958	repeat
chr1	20557522	20557601	80	5	0.360946	0.117728	0.243218	21.9691	CG	HDH_T01256	protein_coding
chr1	20557522	20557601	80	5	0.360946	0.117728	0.243218	21.9691	CG	HDH_T01256	intron
chr1	20558221	20558340	120	10	0.742439	0.435685	0.306754	58.1675	CG	HDH_T01256	protein_coding
chr1	20558221	20558340	120	10	0.742439	0.435685	0.306754	58.1675	CG	HDH_T01256	intron
chr1	20558401	20558478	78	7	0.731702	0.533836	0.197866	29.7524	CG	HDH_T01256	protein_coding
chr1	20558401	20558478	78	7	0.731702	0.533836	0.197866	29.7524	CG	HDH_T01256	intron
chr1	20758767	20759049	283	28	0.880271	0.625179	0.255092	143.655	CG	HDH_T01262	protein_coding
chr1	20758767	20759049	283	28	0.880271	0.625179	0.255092	143.655	CG	HDH_T01262	intron
chr1	20758767	20759049	283	28	0.880271	0.625179	0.255092	143.655	CG	Target=LTR_FINDER_ID=Hicasm17_470_ltr; 402 774	repeat
chr1	20880656	20880783	128	11	0.03775	0.505579	-0.467829	-55.8319	CG	Target=LTR_FINDER_ID=Hicasm0_232_ltr; 1 6962	repeat
chr1	20882397	20882589	193	12	0.0205676	0.300186	-0.279618	-67.6503	CG	Target=LTR_FINDER_ID=Hicasm0_232_ltr; 1 6962	repeat
chr1	20938714	20938889	176	21	0.230479	0.0510834	0.179395	125.831	CG	Target=LTR_FINDER_ID=Hicasm6_385_ltr; 1480 3037	repeat
chr1	20938714	20938889	176	21	0.230479	0.0510834	0.179395	125.831	CG	Target=Tc1-15_Xt_tp 94 341;Class=DNA/TcMar-Tc1	repeat
chr1	21105079	21105332	254	9	0.501208	0.0497988	0.451409	71.5922	CG	Target=LTR_FINDER_ID=Hicasm4_423_ltr; 4514 6736	repeat
chr1	21154336	21154785	450	45	0.412072	0.163403	0.248669	302.401	CG	Target=LTR_FINDER_ID=Hicasm6_465_ltr; 5800 7016	repeat
chr1	21190619	21190721	103	21	0.0445434	0.267971	-0.223428	-105.838	CG	Target=LTR_FINDER_ID=Hicasm6_797_ltr; 11283 11600	repeat
chr1	21190619	21190721	103	21	0.0445434	0.267971	-0.223428	-105.838	CG	Target=LTR_FINDER_ID=Hicasm6_816_ltr; 9080 9376	repeat
chr1	21206602	21206820	219	16	0.0269699	0.492049	-0.465079	-112.378	CG	Target=LTR_FINDER_ID=Hicasm6_385_ltr; 1480 2822	repeat
chr1	21206602	21206820	219	16	0.0269699	0.492049	-0.465079	-112.378	CG	Target=Mariner-8_BM 4 164;Class=DNA/TcMar-Tc1	repeat
chr1	21206602	21206820	219	16	0.0269699	0.492049	-0.465079	-112.378	CG	Target=Tc1-1_TCa 23 155;Class=DNA/TcMar-Tc1	repeat
chr1	21215201	21215284	84	19	0.0481455	0.0127824	0.0353631	63.8618	CG	Target=LTR_FINDER_ID=Hicasm17_472_ltr; 3952 4814	repeat
chr1	21272695	21272756	62	11	0.0377885	0.0916183	-0.0538298	-42.5025	CG	Target=LTR_FINDER_ID=Hicasm14_657_ltr; 7667 8481	repeat
chr1	21272695	21272756	62	11	0.0377885	0.0916183	-0.0538298	-42.5025	CG	Target=Polinton-3_NV_i 7 218;Class=DNA/Maverick	repeat
chr1	21305746	21305901	156	20	0.0269985	0.36384	-0.336842	-173.058	CG	HDH_T01281	protein_coding
chr1	21305746	21305901	156	20	0.0269985	0.36384	-0.336842	-173.058	CG	HDH_T01281	intron
chr1	21305746	21305901	156	20	0.0269985	0.36384	-0.336842	-173.058	CG	Target=LTR_FINDER_ID=Hicasm0_782_ltr; 1235 6235	repeat
chr1	21305746	21305901	156	20	0.0269985	0.36384	-0.336842	-173.058	CG	Target=LTR_FINDER_ID=Hicasm16_1005_ltr; 8962 8999	repeat
chr1	21305746	21305901	156	20	0.0269985	0.36384	-0.336842	-173.058	CG	Target=LTR_FINDER_ID=Hicasm9_430_ltr; 6567 7174	repeat
chr1	21305975	21306037	63	7	0.0404163	0.136653	-0.0962363	-32.645	CG	HDH_T01281	protein_coding
chr1	21305975	21306037	63	7	0.0404163	0.136653	-0.0962363	-32.645	CG	HDH_T01281	intron
chr1	21305975	21306037	63	7	0.0404163	0.136653	-0.0962363	-32.645	CG	Target=LTR_FINDER_ID=Hicasm9_430_ltr; 6567 7174	repeat
chr1	21305975	21306037	63	7	0.0404163	0.136653	-0.0962363	-32.645	CG	Target=MuDR3x_AP 4 235;Class=DNA/MuLE-MuDR	repeat
chr1	21376870	21376983	114	15	0.206936	0.0298012	0.177134	75.1588	CG	Target=LTR_FINDER_ID=Hicasm7_1156_ltr; 8255 9080	repeat
chr1	21442030	21442142	113	10	0.0115724	0.177388	-0.165816	-59.8955	CG	HDH_T01286	protein_coding
chr1	21442030	21442142	113	10	0.0115724	0.177388	-0.165816	-59.8955	CG	HDH_T01286	intron
chr1	21442030	21442142	113	10	0.0115724	0.177388	-0.165816	-59.8955	CG	Target=LTR_FINDER_ID=Hicasm11_455_ltr; 13155 14548	repeat
chr1	21442030	21442142	113	10	0.0115724	0.177388	-0.165816	-59.8955	CG	Target=Ingi-3_AC_pol 990 1108;Class=LINE/Jockey	repeat
chr1	21607608	21607730	123	13	0.0100337	0.132071	-0.122037	-84.9836	CG	HDH_T01293	protein_coding
chr1	21607608	21607730	123	13	0.0100337	0.132071	-0.122037	-84.9836	CG	HDH_T01293	intron
chr1	21607608	21607730	123	13	0.0100337	0.132071	-0.122037	-84.9836	CG	Target=LTR_FINDER_ID=Hicasm14_532_ltr; 5751 6784	repeat
chr1	21706992	21707198	207	30	0.157016	0.0295021	0.127514	141.15	CG	HDH_T01296	protein_coding
chr1	21706992	21707198	207	30	0.157016	0.0295021	0.127514	141.15	CG	HDH_T01296	intron
chr1	21706992	21707198	207	30	0.157016	0.0295021	0.127514	141.15	CG	Target=LTR_FINDER_ID=Hicasm15_626_ltr; 2923 4841	repeat
chr1	21706992	21707198	207	30	0.157016	0.0295021	0.127514	141.15	CG	Target=Mariner-1_AP 318 427;Class=DNA/TcMar-m44	repeat
chr1	21706992	21707198	207	30	0.157016	0.0295021	0.127514	141.15	CG	Target=Mariner-3_AP 314 408;Class=DNA/TcMar-m44	repeat
chr1	21706992	21707198	207	30	0.157016	0.0295021	0.127514	141.15	CG	Target=52548731_arch 201 385;Class=DNA/TcMar-m44	repeat
chr1	21724461	21724538	78	12	0.258384	0.0715669	0.186817	64.612	CG	Target=LTR_FINDER_ID=Hicasm13_225_ltr; 2954 3852	repeat
chr1	21767632	21767768	137	15	0.751887	0.446979	0.304908	82.3915	CG	HDH_T01297	protein_coding
chr1	21767632	21767768	137	15	0.751887	0.446979	0.304908	82.3915	CG	HDH_T01297	intron
chr1	21767632	21767768	137	15	0.751887	0.446979	0.304908	82.3915	CG	Target=LTR_FINDER_ID=Hicasm14_337_ltr; 10418 10512	repeat
chr1	21767632	21767768	137	15	0.751887	0.446979	0.304908	82.3915	CG	Target=LTR_FINDER_ID=Hicasm14_925_ltr; 13776 13954	repeat
chr1	21767632	21767768	137	15	0.751887	0.446979	0.304908	82.3915	CG	Target=LTR_FINDER_ID=Hicasm13_718_ltr; 12366 12570	repeat
chr1	21767632	21767768	137	15	0.751887	0.446979	0.304908	82.3915	CG	Target=LTR_FINDER_ID=Hicasm16_385_ltr; 2186 2329	repeat
chr1	21770461	21770549	89	14	0.675608	0.30858	0.367027	81.216	CG	HDH_T01297	protein_coding
chr1	21770461	21770549	89	14	0.675608	0.30858	0.367027	81.216	CG	HDH_T01297	intron
chr1	21770461	21770549	89	14	0.675608	0.30858	0.367027	81.216	CG	Target=LTR_FINDER_ID=Hicasm13_718_ltr; 12261 12584	repeat
chr1	21830261	21830312	52	7	0.83475	0.686202	0.148548	30.3443	CG	Target=LTR_FINDER_ID=Hicasm11_236_ltr; 3515 3860	repeat
chr1	21830398	21830486	89	5	0.840687	0.631034	0.209653	25.4391	CG	Target=LTR_FINDER_ID=Hicasm11_236_ltr; 3515 3860	repeat
chr1	21830581	21830687	107	17	0.654712	0.44103	0.213682	83.5894	CG	Target=LTR_FINDER_ID=Hicasm11_236_ltr; 3515 3860	repeat
chr1	21830743	21830890	148	12	0.307345	0.058234	0.249111	63.0529	CG	Target=LTR_FINDER_ID=Hicasm11_236_ltr; 3515 3860	repeat
chr1	21830743	21830890	148	12	0.307345	0.058234	0.249111	63.0529	CG	Target=LTR_FINDER_ID=Hicasm4_880_ltr; 16055 16132	repeat
chr1	21830743	21830890	148	12	0.307345	0.058234	0.249111	63.0529	CG	Target=LTR_FINDER_ID=Hicasm1_545_ltr; 6196 6305	repeat
chr1	21841746	21841859	114	17	0.0225783	0.126606	-0.104028	-73.3005	CG	Target=LTR_FINDER_ID=Hicasm1_210_ltr; 2239 2517	repeat
chr1	21927392	21929848	2457	106	0.424995	0.0195468	0.405448	1105.03	CG	HDH_T01303	protein_coding
chr1	21927392	21929848	2457	106	0.424995	0.0195468	0.405448	1105.03	CG	HDH_T01303	intron
chr1	21927392	21929848	2457	106	0.424995	0.0195468	0.405448	1105.03	CG	Target=LTR_FINDER_ID=Hicasm4_884_ltr; 3775 3925	repeat
chr1	21927392	21929848	2457	106	0.424995	0.0195468	0.405448	1105.03	CG	Target=LTR_FINDER_ID=Hicasm4_884_ltr; 6999 7587	repeat
chr1	21927392	21929848	2457	106	0.424995	0.0195468	0.405448	1105.03	CG	Target=LTR_FINDER_ID=Hicasm4_884_ltr; 5827 6753	repeat
chr1	21927392	21929848	2457	106	0.424995	0.0195468	0.405448	1105.03	CG	Target=Academ-1_DPu_tp 1202 1244;Class=DNA/Academ	repeat
chr1	21927392	21929848	2457	106	0.424995	0.0195468	0.405448	1105.03	CG	Target=Academ-1_AP_tp 890 1168;Class=DNA/Academ	repeat
chr1	21927392	21929848	2457	106	0.424995	0.0195468	0.405448	1105.03	CG	Target=LTR_FINDER_ID=Hicasm15_650_ltr; 14600 14798	repeat
chr1	21927392	21929848	2457	106	0.424995	0.0195468	0.405448	1105.03	CG	Target=LTR_FINDER_ID=Hicasm0_692_ltr; 6002 6176	repeat
chr1	21927392	21929848	2457	106	0.424995	0.0195468	0.405448	1105.03	CG	Target=Academ-1_CTe_tp 390 518;Class=DNA/Academ	repeat
chr1	21927392	21929848	2457	106	0.424995	0.0195468	0.405448	1105.03	CG	Target=LTR_FINDER_ID=Hicasm4_884_ltr; 4834 5838	repeat
chr1	21927392	21929848	2457	106	0.424995	0.0195468	0.405448	1105.03	CG	Target=LTR_FINDER_ID=Hicasm14_25_ltr; 3494 3631	repeat
chr1	21927392	21929848	2457	106	0.424995	0.0195468	0.405448	1105.03	CG	Target=LTR_FINDER_ID=Hicasm5_814_ltr; 8761 8984	repeat
chr1	21927392	21929848	2457	106	0.424995	0.0195468	0.405448	1105.03	CG	Target=LTR_FINDER_ID=Hicasm0_67_ltr; 2287 2631	repeat
chr1	21943180	21943260	81	6	0.496766	0.0541754	0.442591	29.995	CG	HDH_T01304	promoter
chr1	21943180	21943260	81	6	0.496766	0.0541754	0.442591	29.995	CG	Target=LTR_FINDER_ID=Hicasm11_741_ltr; 8853 9308	repeat
chr1	21943180	21943260	81	6	0.496766	0.0541754	0.442591	29.995	CG	Target=LTR_FINDER_ID=Hicasm0_656_ltr; 1 489	repeat
chr1	22105347	22105436	90	13	0.26872	0.0590551	0.209665	72.8717	CG	Target=RepeatModeler_rnd-6_family-2952 340 1933;Class=LINE/RTE-X	repeat
chr1	22105347	22105436	90	13	0.26872	0.0590551	0.209665	72.8717	CG	Target=Proto2-7_CS1_po 446 501;Class=LINE/Proto2	repeat
chr1	22105347	22105436	90	13	0.26872	0.0590551	0.209665	72.8717	CG	Target=RTEX-4_BF_pol 501 577;Class=LINE/RTE-X	repeat
chr1	22105347	22105436	90	13	0.26872	0.0590551	0.209665	72.8717	CG	Target=RepeatModeler_rnd-6_family-2952 16 63;Class=LINE/RTE-X	repeat
chr1	22105347	22105436	90	13	0.26872	0.0590551	0.209665	72.8717	CG	Target=RTEX-12_BF_pol 506 563;Class=LINE/RTE-X	repeat
chr1	22105347	22105436	90	13	0.26872	0.0590551	0.209665	72.8717	CG	Target=CR1-46_HM_pol 436 515;Class=LINE/L2-Hydra	repeat
chr1	22147365	22147554	190	12	0.31113	0.603736	-0.292607	-59.8557	CG	Target=LTR_FINDER_ID=Hicasm8_642_ltr; 1904 4274	repeat
chr1	22218460	22218623	164	16	0.142707	0.408613	-0.265907	-101.236	CG	Target=LTR_FINDER_ID=Hicasm13_347_ltr; 15607 20067	repeat
chr1	22218754	22218845	92	15	0.220986	0.456911	-0.235925	-86.9703	CG	Target=LTR_FINDER_ID=Hicasm13_347_ltr; 15607 20067	repeat
chr1	22384249	22384310	62	9	0.905226	0.716663	0.188563	40.5293	CG	HDH_T01317	protein_coding
chr1	22384249	22384310	62	9	0.905226	0.716663	0.188563	40.5293	CG	HDH_T01317	intron
chr1	22384249	22384310	62	9	0.905226	0.716663	0.188563	40.5293	CG	Target=LTR_FINDER_ID=Hicasm9_725_ltr; 5927 9140	repeat
chr1	22388298	22388359	62	5	0.885455	0.715768	0.169687	20.6062	CG	HDH_T01317	protein_coding
chr1	22388298	22388359	62	5	0.885455	0.715768	0.169687	20.6062	CG	HDH_T01317	intron
chr1	22388298	22388359	62	5	0.885455	0.715768	0.169687	20.6062	CG	Target=LTR_FINDER_ID=Hicasm12_874_ltr; 1496 3527	repeat
chr1	22605309	22605385	77	7	0.497231	0.29225	0.204981	31.0821	CG	Target=RepeatModeler_rnd-4_family-955 1181 4064;Class=DNA/Maverick	repeat
chr1	22605309	22605385	77	7	0.497231	0.29225	0.204981	31.0821	CG	Target=Polinton-1_SP_p 670 1378;Class=DNA/Maverick	repeat
chr1	22606584	22606822	239	22	0.369222	0.139003	0.230218	203.376	CG	Target=LTR_FINDER_ID=Hicasm15_554_ltr; 4556 5148	repeat
chr1	22606584	22606822	239	22	0.369222	0.139003	0.230218	203.376	CG	Target=LTR_FINDER_ID=Hicasm15_554_ltr; 2559 4641	repeat
chr1	22617653	22618510	858	17	0.226278	0.324448	-0.0981702	-38.4587	CG	Target=LTR_FINDER_ID=Hicasm12_458_ltr; 3280 5647	repeat
chr1	22617653	22618510	858	17	0.226278	0.324448	-0.0981702	-38.4587	CG	Target=LTR_FINDER_ID=Hicasm4_1068_ltr; 3073 5589	repeat
chr1	22617653	22618510	858	17	0.226278	0.324448	-0.0981702	-38.4587	CG	Target=LOA_Ele5_pol 944 1127;Class=LINE/LOA	repeat
chr1	22617653	22618510	858	17	0.226278	0.324448	-0.0981702	-38.4587	CG	Target=Nimb-2_DR_pol 390 1124;Class=LINE/I-Nimb	repeat
chr1	22617653	22618510	858	17	0.226278	0.324448	-0.0981702	-38.4587	CG	Target=CR1-2_HM_pol 311 919;Class=LINE/CR1-Zenon	repeat
chr1	22617653	22618510	858	17	0.226278	0.324448	-0.0981702	-38.4587	CG	Target=Hebe_Av_pol 316 839;Class=LINE/Jockey	repeat
chr1	22637090	22637230	141	11	0.87002	0.706967	0.163053	48.094	CG	HDH_T01324	protein_coding
chr1	22637090	22637230	141	11	0.87002	0.706967	0.163053	48.094	CG	HDH_T01324	intron
chr1	22637090	22637230	141	11	0.87002	0.706967	0.163053	48.094	CG	Target=LTR_FINDER_ID=Hicasm5_699_ltr; 8424 8795	repeat
chr1	22642829	22643133	305	29	0.784381	0.282085	0.502296	248.455	CG	HDH_T01324	protein_coding
chr1	22642829	22643133	305	29	0.784381	0.282085	0.502296	248.455	CG	HDH_T01324	intron
chr1	22642829	22643133	305	29	0.784381	0.282085	0.502296	248.455	CG	Target=LTR_FINDER_ID=Hicasm0_821_ltr; 2575 8092	repeat
chr1	22642829	22643133	305	29	0.784381	0.282085	0.502296	248.455	CG	Target=DIRS1_DR_pol 484 678;Class=LTR/DIRS	repeat
chr1	22642829	22643133	305	29	0.784381	0.282085	0.502296	248.455	CG	Target=DIRS-10_NV_pol 496 625;Class=LTR/DIRS	repeat
chr1	22642829	22643133	305	29	0.784381	0.282085	0.502296	248.455	CG	Target=DIRS-6_NV 552 701;Class=LTR/DIRS	repeat
chr1	22642829	22643133	305	29	0.784381	0.282085	0.502296	248.455	CG	Target=LTR_FINDER_ID=Hicasm14_176_ltr; 10402 12691	repeat
chr1	22645001	22645236	236	11	0.756033	0.110821	0.645211	104.222	CG	HDH_T01324	protein_coding
chr1	22645001	22645236	236	11	0.756033	0.110821	0.645211	104.222	CG	HDH_T01324	intron
chr1	22645001	22645236	236	11	0.756033	0.110821	0.645211	104.222	CG	Target=LTR_FINDER_ID=Hicasm14_176_ltr; 10402 12691	repeat
chr1	22692409	22692660	252	30	0.552076	0.026518	0.525558	488.377	CG	Target=LTR_FINDER_ID=Contig106_6_ltr; 1641 5226	repeat
chr1	22711102	22711155	54	5	0.457266	0.648505	-0.19124	-23.7992	CG	HDH_T01327	protein_coding
chr1	22711102	22711155	54	5	0.457266	0.648505	-0.19124	-23.7992	CG	HDH_T01327	intron
chr1	22717965	22718033	69	7	0.854689	0.578424	0.276265	34.915	CG	HDH_T01327	protein_coding
chr1	22717965	22718033	69	7	0.854689	0.578424	0.276265	34.915	CG	HDH_T01327	intron
chr1	22717965	22718033	69	7	0.854689	0.578424	0.276265	34.915	CG	Target=LTR_FINDER_ID=Hicasm16_264_ltr; 13414 13571	repeat
chr1	22717965	22718033	69	7	0.854689	0.578424	0.276265	34.915	CG	Target=LTR_FINDER_ID=Hicasm8_1_ltr; 1021 1200	repeat
chr1	22719923	22720109	187	18	0.870482	0.606117	0.264365	92.2784	CG	HDH_T01327	protein_coding
chr1	22719923	22720109	187	18	0.870482	0.606117	0.264365	92.2784	CG	HDH_T01327	intron
chr1	22719923	22720109	187	18	0.870482	0.606117	0.264365	92.2784	CG	Target=LTR_FINDER_ID=Hicasm14_572_ltr; 638 1636	repeat
chr1	22720355	22720682	328	12	0.797584	0.350192	0.447392	73.4713	CG	HDH_T01327	protein_coding
chr1	22720355	22720682	328	12	0.797584	0.350192	0.447392	73.4713	CG	HDH_T01327	intron
chr1	22720355	22720682	328	12	0.797584	0.350192	0.447392	73.4713	CG	Target=LTR_FINDER_ID=Hicasm0_353_ltr; 6627 7032	repeat
chr1	22747656	22747773	118	15	0.783579	0.492798	0.29078	72.4417	CG	HDH_T01330	protein_coding
chr1	22747656	22747773	118	15	0.783579	0.492798	0.29078	72.4417	CG	HDH_T01330	intron
chr1	22765022	22765623	602	26	0.205597	0.598557	-0.39296	-188.102	CG	Target=LTR_FINDER_ID=Hicasm14_295_ltr; 8349 8763	repeat
chr1	22766054	22766108	55	5	0.386321	0.64657	-0.260249	-41.22	CG	Target=LTR_FINDER_ID=Hicasm14_295_ltr; 8349 8763	repeat
chr1	22766973	22767054	82	4	0.340282	0.680357	-0.340074	-20.3721	CG	Target=LTR_FINDER_ID=Hicasm14_295_ltr; 8349 8763	repeat
chr1	22767756	22767972	217	9	0.241678	0.631582	-0.389904	-55.9395	CG	Target=LTR_FINDER_ID=Hicasm14_295_ltr; 8349 8763	repeat
chr1	22792895	22792995	101	12	0.0466271	0.411505	-0.364878	-73.3386	CG	HDH_T01331	protein_coding
chr1	22792895	22792995	101	12	0.0466271	0.411505	-0.364878	-73.3386	CG	HDH_T01331	intron
chr1	22792895	22792995	101	12	0.0466271	0.411505	-0.364878	-73.3386	CG	Target=LTR_FINDER_ID=Hicasm2_654_ltr; 11131 11376	repeat
chr1	22792895	22792995	101	12	0.0466271	0.411505	-0.364878	-73.3386	CG	Target=LTR_FINDER_ID=Hicasm17_66_ltr; 15474 15654	repeat
chr1	22808615	22808715	101	6	0.718488	0.291497	0.426991	28.9384	CG	HDH_T01331	protein_coding
chr1	22808615	22808715	101	6	0.718488	0.291497	0.426991	28.9384	CG	HDH_T01331	intron
chr1	22808615	22808715	101	6	0.718488	0.291497	0.426991	28.9384	CG	Target=Polinton-5_SP_p 486 548;Class=DNA/Maverick	repeat
chr1	22808615	22808715	101	6	0.718488	0.291497	0.426991	28.9384	CG	Target=Polinton-5_NV_p 115 595;Class=DNA/Maverick	repeat
chr1	23157854	23157938	85	8	0.269393	0.0115654	0.257827	35.4153	CG	HDH_T01345	protein_coding
chr1	23157854	23157938	85	8	0.269393	0.0115654	0.257827	35.4153	CG	HDH_T01345	intron
chr1	23158377	23158552	176	12	0.363245	0.025111	0.338134	62.9476	CG	HDH_T01345	protein_coding
chr1	23158377	23158552	176	12	0.363245	0.025111	0.338134	62.9476	CG	HDH_T01345	intron
chr1	23159468	23159579	112	10	0.379815	0.0137268	0.366088	49.3941	CG	HDH_T01345	protein_coding
chr1	23159468	23159579	112	10	0.379815	0.0137268	0.366088	49.3941	CG	HDH_T01345	intron
chr1	23159468	23159579	112	10	0.379815	0.0137268	0.366088	49.3941	CG	HDH_T01345	CDS
chr1	23159468	23159579	112	10	0.379815	0.0137268	0.366088	49.3941	CG	HDH_T01345	exon
chr1	23159655	23159768	114	7	0.44807	0.0222798	0.42579	33.0685	CG	HDH_T01345	protein_coding
chr1	23159655	23159768	114	7	0.44807	0.0222798	0.42579	33.0685	CG	HDH_T01345	intron
chr1	23159655	23159768	114	7	0.44807	0.0222798	0.42579	33.0685	CG	Target=LTR_FINDER_ID=Hicasm9_333_ltr; 3339 3391	repeat
chr1	23159872	23159998	127	14	0.283455	0.0171277	0.266328	74.611	CG	HDH_T01345	protein_coding
chr1	23159872	23159998	127	14	0.283455	0.0171277	0.266328	74.611	CG	HDH_T01345	intron
chr1	23160930	23161004	75	10	0.500582	0.0131889	0.487393	55.2264	CG	HDH_T01345	protein_coding
chr1	23160930	23161004	75	10	0.500582	0.0131889	0.487393	55.2264	CG	HDH_T01345	intron
chr1	23160930	23161004	75	10	0.500582	0.0131889	0.487393	55.2264	CG	HDH_T01345	CDS
chr1	23160930	23161004	75	10	0.500582	0.0131889	0.487393	55.2264	CG	HDH_T01345	exon
chr1	23161525	23161995	471	46	0.311659	0.0163401	0.295319	349.62	CG	HDH_T01345	protein_coding
chr1	23161525	23161995	471	46	0.311659	0.0163401	0.295319	349.62	CG	HDH_T01345	intron
chr1	23161525	23161995	471	46	0.311659	0.0163401	0.295319	349.62	CG	Target=LTR_FINDER_ID=Hicasm17_384_ltr; 13146 13694	repeat
chr1	23161525	23161995	471	46	0.311659	0.0163401	0.295319	349.62	CG	Target=LTR_FINDER_ID=Hicasm17_384_ltr; 13125 13207	repeat
chr1	23161525	23161995	471	46	0.311659	0.0163401	0.295319	349.62	CG	Target=LTR_FINDER_ID=Hicasm1_1031_ltr; 14913 15013	repeat
chr1	23161525	23161995	471	46	0.311659	0.0163401	0.295319	349.62	CG	HDH_T01345	CDS
chr1	23161525	23161995	471	46	0.311659	0.0163401	0.295319	349.62	CG	HDH_T01345	exon
chr1	23163767	23164926	1160	30	0.501443	0.0726199	0.428823	224.543	CG	HDH_T01345	promoter
chr1	23163767	23164926	1160	30	0.501443	0.0726199	0.428823	224.543	CG	Target=LTR_FINDER_ID=Hicasm11_477_ltr; 2880 4395	repeat
chr1	23163767	23164926	1160	30	0.501443	0.0726199	0.428823	224.543	CG	Target=Mariner-12_BM_t 54 346;Class=DNA/TcMar-Tc1	repeat
chr1	23163767	23164926	1160	30	0.501443	0.0726199	0.428823	224.543	CG	Target=Tc1-1_AG_tp 7 197;Class=DNA/TcMar-Tc1	repeat
chr1	23163767	23164926	1160	30	0.501443	0.0726199	0.428823	224.543	CG	Target=LTR_FINDER_ID=Hicasm6_489_ltr; 6852 7122	repeat
chr1	23163767	23164926	1160	30	0.501443	0.0726199	0.428823	224.543	CG	Target=LTR_FINDER_ID=Hicasm8_746_ltr; 8016 8218	repeat
chr1	23163767	23164926	1160	30	0.501443	0.0726199	0.428823	224.543	CG	HDH_T01346	TES
chr1	23163767	23164926	1160	30	0.501443	0.0726199	0.428823	224.543	CG	HDH_T01346	utr3
chr1	23163767	23164926	1160	30	0.501443	0.0726199	0.428823	224.543	CG	HDH_T01346	exon
chr1	23163767	23164926	1160	30	0.501443	0.0726199	0.428823	224.543	CG	HDH_T01346	protein_coding
chr1	23163767	23164926	1160	30	0.501443	0.0726199	0.428823	224.543	CG	HDH_T01346	CDS
chr1	23165548	23165660	113	6	0.64494	0.0162439	0.628696	36.0879	CG	HDH_T01346	protein_coding
chr1	23165548	23165660	113	6	0.64494	0.0162439	0.628696	36.0879	CG	HDH_T01346	CDS
chr1	23165548	23165660	113	6	0.64494	0.0162439	0.628696	36.0879	CG	HDH_T01346	exon
chr1	23166026	23166302	277	21	0.260583	0.00905044	0.251533	128.411	CG	HDH_T01346	protein_coding
chr1	23166026	23166302	277	21	0.260583	0.00905044	0.251533	128.411	CG	HDH_T01346	intron
chr1	23167295	23167404	110	19	0.143333	0.0131338	0.130199	102.142	CG	HDH_T01346	protein_coding
chr1	23167295	23167404	110	19	0.143333	0.0131338	0.130199	102.142	CG	HDH_T01346	intron
chr1	23167295	23167404	110	19	0.143333	0.0131338	0.130199	102.142	CG	Target=LTR_FINDER_ID=Hicasm1_233_ltr; 13597 14110	repeat
chr1	23420380	23420457	78	7	0.30779	0.0289679	0.278822	43.5194	CG	Target=LTR_FINDER_ID=Hicasm9_300_ltr; 7 2718	repeat
chr1	23502022	23502092	71	20	0.427014	0.120726	0.306288	145.327	CG	Target=LTR_FINDER_ID=Hicasm5_478_ltr; 3541 4241	repeat
chr1	23562050	23562177	128	11	0.388317	0.0350641	0.353253	71.0653	CG	Target=LTR_FINDER_ID=Hicasm1_356_ltr; 1744 1914	repeat
chr1	23614448	23614602	155	13	0.645241	0.308113	0.337128	60.7872	CG	Target=LTR_FINDER_ID=Hicasm0_242_ltr; 1 19100	repeat
chr1	23633367	23633570	204	20	0.728539	0.307725	0.420814	140.095	CG	Target=LTR_FINDER_ID=Hicasm11_924_ltr; 10298 10400	repeat
chr1	23633367	23633570	204	20	0.728539	0.307725	0.420814	140.095	CG	Target=LTR_FINDER_ID=Hicasm6_1120_ltr; 1347 1697	repeat
chr1	23633367	23633570	204	20	0.728539	0.307725	0.420814	140.095	CG	Target=LTR_FINDER_ID=Hicasm10_6_ltr; 4194 4404	repeat
chr1	23699448	23699539	92	9	0.740092	0.52571	0.214381	38.61	CG	HDH_T01362	protein_coding
chr1	23699448	23699539	92	9	0.740092	0.52571	0.214381	38.61	CG	HDH_T01362	intron
chr1	23699448	23699539	92	9	0.740092	0.52571	0.214381	38.61	CG	Target=LTR_FINDER_ID=Hicasm14_173_ltr; 1701 1833	repeat
chr1	23699448	23699539	92	9	0.740092	0.52571	0.214381	38.61	CG	Target=LTR_FINDER_ID=Hicasm16_209_ltr; 5907 6036	repeat
chr1	23719297	23719359	63	5	0.697266	0.8727	-0.175434	-28.8008	CG	HDH_T01362	protein_coding
chr1	23719297	23719359	63	5	0.697266	0.8727	-0.175434	-28.8008	CG	HDH_T01362	intron
chr1	23756636	23756750	115	13	0.682761	0.878392	-0.195631	-60.8151	CG	HDH_T01362	protein_coding
chr1	23756636	23756750	115	13	0.682761	0.878392	-0.195631	-60.8151	CG	HDH_T01362	intron
chr1	23756636	23756750	115	13	0.682761	0.878392	-0.195631	-60.8151	CG	Target=LTR_FINDER_ID=Hicasm13_40_ltr; 2404 2913	repeat
chr1	23762902	23762974	73	5	0.495891	0.781433	-0.285542	-20.1808	CG	HDH_T01362	protein_coding
chr1	23762902	23762974	73	5	0.495891	0.781433	-0.285542	-20.1808	CG	HDH_T01362	intron
chr1	23767708	23767798	91	5	0.90697	0.829131	0.0778396	20.4265	CG	HDH_T01362	protein_coding
chr1	23767708	23767798	91	5	0.90697	0.829131	0.0778396	20.4265	CG	HDH_T01362	intron
chr1	24010304	24010447	144	19	0.0196429	0.199949	-0.180306	-90.9863	CG	HDH_T01366	exon
chr1	24010304	24010447	144	19	0.0196429	0.199949	-0.180306	-90.9863	CG	HDH_T01366	protein_coding
chr1	24010304	24010447	144	19	0.0196429	0.199949	-0.180306	-90.9863	CG	HDH_T01366	utr3
chr1	24010304	24010447	144	19	0.0196429	0.199949	-0.180306	-90.9863	CG	Target=LTR_FINDER_ID=Hicasm0_246_ltr; 2318 2800	repeat
chr1	24010304	24010447	144	19	0.0196429	0.199949	-0.180306	-90.9863	CG	Target=LTR_FINDER_ID=Hicasm0_709_ltr; 129 412	repeat
chr1	24010304	24010447	144	19	0.0196429	0.199949	-0.180306	-90.9863	CG	Target=LTR_FINDER_ID=Hicasm13_753_ltr; 3946 4224	repeat
chr1	24010304	24010447	144	19	0.0196429	0.199949	-0.180306	-90.9863	CG	HDH_T01366	TES
chr1	24010304	24010447	144	19	0.0196429	0.199949	-0.180306	-90.9863	CG	Target=LTR_FINDER_ID=Hicasm1_343_ltr; 4197 4367	repeat
chr1	24132325	24132436	112	9	0.452654	0.846841	-0.394187	-49.7855	CG	HDH_T01372	protein_coding
chr1	24132325	24132436	112	9	0.452654	0.846841	-0.394187	-49.7855	CG	HDH_T01372	intron
chr1	24246962	24247071	110	5	0.621414	0.0290412	0.592373	38.4087	CG	Target=LTR_FINDER_ID=Hicasm0_247_ltr; 1 10737	repeat
chr1	24246962	24247071	110	5	0.621414	0.0290412	0.592373	38.4087	CG	Target=Gypsy-14_DR_pol 834 1473;Class=LTR/Gypsy	repeat
chr1	24649162	24649261	100	17	0.242016	0.0477878	0.194228	80.8727	CG	HDH_T01382	protein_coding
chr1	24649162	24649261	100	17	0.242016	0.0477878	0.194228	80.8727	CG	HDH_T01382	intron
chr1	24649162	24649261	100	17	0.242016	0.0477878	0.194228	80.8727	CG	Target=LTR_FINDER_ID=Hicasm2_630_ltr; 11517 12674	repeat
chr1	24649162	24649261	100	17	0.242016	0.0477878	0.194228	80.8727	CG	Target=CryptonA-1_LG_y 400 438;Class=DNA/Crypton	repeat
chr1	24715227	24715530	304	36	0.0434297	0.226391	-0.182961	-202.784	CG	Target=LTR_FINDER_ID=Hicasm4_73_ltr; 3601 8049	repeat
chr1	24734349	24734417	69	9	0.146223	0.0134546	0.132769	40.7309	CG	Target=LTR_FINDER_ID=Hicasm5_810_ltr; 3068 3417	repeat
chr1	24734714	24734808	95	6	0.345235	0.012181	0.333054	32.4923	CG	Target=LTR_FINDER_ID=Hicasm16_716_ltr; 6641 6688	repeat
chr1	24743812	24744020	209	27	0.421371	0.671285	-0.249914	-161.626	CG	HDH_T01386	protein_coding
chr1	24743812	24744020	209	27	0.421371	0.671285	-0.249914	-161.626	CG	HDH_T01387	promoter
chr1	24743812	24744020	209	27	0.421371	0.671285	-0.249914	-161.626	CG	HDH_T01386	intron
chr1	24743812	24744020	209	27	0.421371	0.671285	-0.249914	-161.626	CG	Target=LTR_FINDER_ID=Hicasm3_800_ltr; 16241 16327	repeat
chr1	24743812	24744020	209	27	0.421371	0.671285	-0.249914	-161.626	CG	Target=LTR_FINDER_ID=Hicasm8_654_ltr; 18109 18270	repeat
chr1	24743812	24744020	209	27	0.421371	0.671285	-0.249914	-161.626	CG	Target=LTR_FINDER_ID=Hicasm15_765_ltr; 4231 4360	repeat
chr1	24743812	24744020	209	27	0.421371	0.671285	-0.249914	-161.626	CG	Target=LTR_FINDER_ID=Hicasm14_3_ltr; 13722 13839	repeat
chr1	24796616	24796690	75	14	0.405337	0.654102	-0.248765	-73.0263	CG	HDH_T01388	protein_coding
chr1	24796616	24796690	75	14	0.405337	0.654102	-0.248765	-73.0263	CG	HDH_T01388	intron
chr1	24796616	24796690	75	14	0.405337	0.654102	-0.248765	-73.0263	CG	Target=LTR_FINDER_ID=Hicasm10_99_ltr; 2744 3340	repeat
chr1	24814058	24814242	185	57	0.00531905	0.041234	-0.035915	-278.687	CHH	HDH_T01388	protein_coding
chr1	24814058	24814242	185	57	0.00531905	0.041234	-0.035915	-278.687	CHH	HDH_T01388	intron
chr1	24814442	24814668	227	16	0.776753	0.499316	0.277438	80.5306	CG	HDH_T01388	protein_coding
chr1	24814442	24814668	227	16	0.776753	0.499316	0.277438	80.5306	CG	HDH_T01388	intron
chr1	24814442	24814668	227	16	0.776753	0.499316	0.277438	80.5306	CG	Target=LTR_FINDER_ID=Hicasm5_727_ltr; 14784 14822	repeat
chr1	24814442	24814668	227	16	0.776753	0.499316	0.277438	80.5306	CG	Target=LTR_FINDER_ID=Hicasm6_1120_ltr; 10398 10456	repeat
chr1	24814442	24814668	227	16	0.776753	0.499316	0.277438	80.5306	CG	Target=LTR_FINDER_ID=Hicasm5_771_ltr; 6841 6930	repeat
chr1	24814778	24814901	124	38	0.000316247	0.021135	-0.0208188	-166.323	CHH	HDH_T01388	protein_coding
chr1	24814778	24814901	124	38	0.000316247	0.021135	-0.0208188	-166.323	CHH	HDH_T01388	intron
chr1	24814778	24814901	124	38	0.000316247	0.021135	-0.0208188	-166.323	CHH	Target=LTR_FINDER_ID=Hicasm5_727_ltr; 14702 14787	repeat
chr1	24923779	24923930	152	13	0.15031	0.0198166	0.130493	52.1658	CG	Target=LTR_FINDER_ID=Hicasm14_207_ltr; 5552 5709	repeat
chr1	24923779	24923930	152	13	0.15031	0.0198166	0.130493	52.1658	CG	Target=LTR_FINDER_ID=Hicasm16_935_ltr; 14369 14457	repeat
chr1	24923779	24923930	152	13	0.15031	0.0198166	0.130493	52.1658	CG	Target=RepeatModeler_rnd-1_family-213 71 928;Class=LINE/Dong-R4	repeat
chr1	24933014	24933253	240	47	0.0323941	0.191115	-0.158721	-287.875	CG	Target=LTR_FINDER_ID=Hicasm17_33_ltr; 1340 2403	repeat
chr1	24967916	24968000	85	11	0.0931708	0.0127842	0.0803867	47.8276	CG	Target=LTR_FINDER_ID=Hicasm16_206_ltr; 10972 13419	repeat
chr1	24994773	24994943	171	20	0.252328	0.0163614	0.235966	142.769	CG	HDH_T01394	protein_coding
chr1	24994773	24994943	171	20	0.252328	0.0163614	0.235966	142.769	CG	HDH_T01394	intron
chr1	24994773	24994943	171	20	0.252328	0.0163614	0.235966	142.769	CG	Target=LTR_FINDER_ID=Hicasm15_555_ltr; 6193 6530	repeat
chr1	24994773	24994943	171	20	0.252328	0.0163614	0.235966	142.769	CG	Target=LTR_FINDER_ID=Hicasm0_251_ltr; 9949 10160	repeat
chr1	25008278	25008501	224	19	0.307026	0.0209973	0.286029	160.343	CG	HDH_T01394	protein_coding
chr1	25008278	25008501	224	19	0.307026	0.0209973	0.286029	160.343	CG	HDH_T01394	intron
chr1	25008278	25008501	224	19	0.307026	0.0209973	0.286029	160.343	CG	Target=LTR_FINDER_ID=Hicasm0_251_ltr; 1 12166	repeat
chr1	25028638	25028824	187	17	0.203016	0.0121825	0.190834	112.013	CG	HDH_T01395	protein_coding
chr1	25028638	25028824	187	17	0.203016	0.0121825	0.190834	112.013	CG	HDH_T01395	CDS
chr1	25028638	25028824	187	17	0.203016	0.0121825	0.190834	112.013	CG	HDH_T01395	exon
chr1	25028638	25028824	187	17	0.203016	0.0121825	0.190834	112.013	CG	HDH_T01395	intron
chr1	25043538	25043658	121	15	0.308837	0.0176118	0.291225	110.192	CG	HDH_T01395	protein_coding
chr1	25043538	25043658	121	15	0.308837	0.0176118	0.291225	110.192	CG	HDH_T01395	intron
chr1	25043538	25043658	121	15	0.308837	0.0176118	0.291225	110.192	CG	HDH_T01395	CDS
chr1	25043538	25043658	121	15	0.308837	0.0176118	0.291225	110.192	CG	HDH_T01395	exon
chr1	25044533	25044649	117	10	0.270832	0.00887873	0.261953	62.2726	CG	HDH_T01395	protein_coding
chr1	25044533	25044649	117	10	0.270832	0.00887873	0.261953	62.2726	CG	HDH_T01395	CDS
chr1	25044533	25044649	117	10	0.270832	0.00887873	0.261953	62.2726	CG	HDH_T01395	exon
chr1	25044533	25044649	117	10	0.270832	0.00887873	0.261953	62.2726	CG	HDH_T01395	intron
chr1	25045858	25046132	275	43	0.215525	0.0350299	0.180495	230.457	CG	HDH_T01395	protein_coding
chr1	25045858	25046132	275	43	0.215525	0.0350299	0.180495	230.457	CG	HDH_T01395	intron
chr1	25045858	25046132	275	43	0.215525	0.0350299	0.180495	230.457	CG	Target=LTR_FINDER_ID=Hicasm8_83_ltr; 1 192	repeat
chr1	25050750	25050821	72	12	0.418268	0.187706	0.230562	53.5115	CG	Target=LTR_FINDER_ID=Hicasm14_924_ltr; 2345 4417	repeat
chr1	25050750	25050821	72	12	0.418268	0.187706	0.230562	53.5115	CG	Target=Polinton-5_NV_p 182 523;Class=DNA/Maverick	repeat
chr1	25055460	25055568	109	21	0.251671	0.0386512	0.21302	118.899	CG	Target=LTR_FINDER_ID=Hicasm11_305_ltr; 5246 5374	repeat
chr1	25073432	25073532	101	13	0.141893	0.0162012	0.125692	62.0378	CG	HDH_T01396	protein_coding
chr1	25073432	25073532	101	13	0.141893	0.0162012	0.125692	62.0378	CG	HDH_T01396	intron
chr1	25075788	25075933	146	18	0.201839	0.0113629	0.190476	112.428	CG	HDH_T01396	protein_coding
chr1	25075788	25075933	146	18	0.201839	0.0113629	0.190476	112.428	CG	HDH_T01396	intron
chr1	25075788	25075933	146	18	0.201839	0.0113629	0.190476	112.428	CG	Target=LTR_FINDER_ID=Hicasm17_196_ltr; 5243 5438	repeat
chr1	25078419	25078576	158	20	0.314151	0.072895	0.241256	128.384	CG	HDH_T01397	promoter
chr1	25078419	25078576	158	20	0.314151	0.072895	0.241256	128.384	CG	Target=LTR_FINDER_ID=Hicasm3_772_ltr; 18107 18376	repeat
chr1	25078419	25078576	158	20	0.314151	0.072895	0.241256	128.384	CG	Target=LTR_FINDER_ID=Hicasm4_950_ltr; 1105 1480	repeat
chr1	25078419	25078576	158	20	0.314151	0.072895	0.241256	128.384	CG	Target=LTR_FINDER_ID=Hicasm6_194_ltr; 11873 11958	repeat
chr1	25080562	25080679	118	7	0.108023	0.0103815	0.0976419	34.3614	CG	HDH_T01397	protein_coding
chr1	25080562	25080679	118	7	0.108023	0.0103815	0.0976419	34.3614	CG	HDH_T01397	intron
chr1	25080562	25080679	118	7	0.108023	0.0103815	0.0976419	34.3614	CG	Target=Gypsy-39_AMi 1 526;Class=LTR/Gypsy	repeat
chr1	25099155	25099281	127	15	0.254863	0.035313	0.21955	66.1512	CG	Target=LTR_FINDER_ID=Hicasm2_540_ltr; 8631 10181	repeat
chr1	25099155	25099281	127	15	0.254863	0.035313	0.21955	66.1512	CG	Target=Mariner-12_BM_t 4 346;Class=DNA/TcMar-Tc1	repeat
chr1	25105083	25105370	288	13	0.515655	0.0266554	0.489	86.774	CG	Target=LTR_FINDER_ID=Hicasm6_402_ltr; 5276 11589	repeat
chr1	25108668	25108768	101	14	0.0280515	0.242268	-0.214216	-78.7175	CG	Target=LTR_FINDER_ID=Hicasm6_402_ltr; 5276 11589	repeat
chr1	25109872	25109926	55	5	0.0886845	0.268624	-0.179939	-26.5463	CG	Target=LTR_FINDER_ID=Hicasm6_402_ltr; 5276 11589	repeat
chr1	25183883	25184075	193	17	0.000460264	0.0288621	-0.0284018	-75.0381	CHG	HDH_T01401	protein_coding
chr1	25183883	25184075	193	17	0.000460264	0.0288621	-0.0284018	-75.0381	CHG	HDH_T01401	intron
chr1	25189848	25189922	75	11	0.906211	0.737761	0.16845	50.7416	CG	HDH_T01401	protein_coding
chr1	25189848	25189922	75	11	0.906211	0.737761	0.16845	50.7416	CG	HDH_T01401	intron
chr1	25189848	25189922	75	11	0.906211	0.737761	0.16845	50.7416	CG	Target=LTR_FINDER_ID=Hicasm6_393_ltr; 4556 4832	repeat
chr1	25189982	25190194	213	23	0.470495	0.244369	0.226125	129.068	CG	HDH_T01401	protein_coding
chr1	25189982	25190194	213	23	0.470495	0.244369	0.226125	129.068	CG	HDH_T01401	intron
chr1	25189982	25190194	213	23	0.470495	0.244369	0.226125	129.068	CG	Target=LTR_FINDER_ID=Hicasm6_393_ltr; 4556 4832	repeat
chr1	25189982	25190194	213	23	0.470495	0.244369	0.226125	129.068	CG	HDH_T01401	CDS
chr1	25189982	25190194	213	23	0.470495	0.244369	0.226125	129.068	CG	HDH_T01401	exon
chr1	25251605	25251670	66	5	0.793292	0.397284	0.396008	27.3839	CG	HDH_T01407	protein_coding
chr1	25251605	25251670	66	5	0.793292	0.397284	0.396008	27.3839	CG	HDH_T01407	intron
chr1	25251605	25251670	66	5	0.793292	0.397284	0.396008	27.3839	CG	Target=LTR_FINDER_ID=Hicasm9_822_ltr; 13588 13701	repeat
chr1	25251605	25251670	66	5	0.793292	0.397284	0.396008	27.3839	CG	Target=LTR_FINDER_ID=Hicasm9_290_ltr; 991 1101	repeat
chr1	25257624	25257744	121	9	0.40946	0.0259346	0.383525	56.0634	CG	HDH_T01407	promoter
chr1	25257624	25257744	121	9	0.40946	0.0259346	0.383525	56.0634	CG	Target=LTR_FINDER_ID=Hicasm13_251_ltr; 10605 11636	repeat
chr1	25260444	25260543	100	13	0.0142204	0.103347	-0.0891264	-60.1924	CG	Target=LTR_FINDER_ID=Hicasm9_290_ltr; 3046 3166	repeat
chr1	25260444	25260543	100	13	0.0142204	0.103347	-0.0891264	-60.1924	CG	Target=LTR_FINDER_ID=Hicasm5_810_ltr; 16544 16674	repeat
chr1	25264256	25264428	173	21	0.150931	0.037526	0.113405	87.4298	CG	Target=LTR_FINDER_ID=Hicasm1_836_ltr; 1088 1421	repeat
chr1	25264256	25264428	173	21	0.150931	0.037526	0.113405	87.4298	CG	Target=LTR_FINDER_ID=Hicasm9_595_ltr; 8793 9587	repeat
chr1	25281374	25281445	72	11	0.342167	0.0774824	0.264684	52.097	CG	Target=LTR_FINDER_ID=Hicasm0_268_ltr; 15873 21444	repeat
chr1	25456712	25456906	195	13	0.00973834	0.181397	-0.171658	-68.1363	CG	Target=LTR_FINDER_ID=Hicasm4_884_ltr; 2674 3546	repeat
chr1	25456712	25456906	195	13	0.00973834	0.181397	-0.171658	-68.1363	CG	Target=L2-4_NVi_pol 175 217;Class=LINE/L2	repeat
chr1	25500688	25500773	86	8	0.016239	0.262361	-0.246122	-43.1961	CG	Target=LTR_FINDER_ID=Hicasm8_531_ltr; 728 813	repeat
chr1	25501281	25501346	66	11	0.0270008	0.107747	-0.0807457	-46.4224	CG	Target=LTR_FINDER_ID=Hicasm7_953_ltr; 2839 2903	repeat
chr1	25611040	25611199	160	19	0.306518	0.566857	-0.26034	-96.6614	CG	HDH_T01412	protein_coding
chr1	25611040	25611199	160	19	0.306518	0.566857	-0.26034	-96.6614	CG	HDH_T01412	intron
chr1	25647461	25647542	82	9	0.878077	0.452915	0.425163	50.5093	CG	Target=LTR_FINDER_ID=Hicasm13_735_ltr; 3112 3297	repeat
chr1	25647461	25647542	82	9	0.878077	0.452915	0.425163	50.5093	CG	Target=LTR_FINDER_ID=Hicasm4_62_ltr; 4935 5102	repeat
chr1	25686214	25686377	164	16	0.0181567	0.225117	-0.20696	-78.1107	CG	Target=LTR_FINDER_ID=Hicasm0_466_ltr; 1227 1321	repeat
chr1	25701086	25701234	149	35	0.828199	0.701477	0.126722	177.918	CG	HDH_T01415	protein_coding
chr1	25701086	25701234	149	35	0.828199	0.701477	0.126722	177.918	CG	HDH_T01415	intron
chr1	25701086	25701234	149	35	0.828199	0.701477	0.126722	177.918	CG	Target=LTR_FINDER_ID=Contig359_3_ltr; 752 3200	repeat
chr1	25703005	25703162	158	24	0.616914	0.361432	0.255482	196.603	CG	HDH_T01415	protein_coding
chr1	25703005	25703162	158	24	0.616914	0.361432	0.255482	196.603	CG	HDH_T01415	intron
chr1	25703005	25703162	158	24	0.616914	0.361432	0.255482	196.603	CG	Target=LTR_FINDER_ID=Contig359_3_ltr; 752 3200	repeat
chr1	25703005	25703162	158	24	0.616914	0.361432	0.255482	196.603	CG	Target=LTR_FINDER_ID=Hicasm6_465_ltr; 6888 7038	repeat
chr1	25802657	25802708	52	13	0.79593	0.605622	0.190308	51.7088	CG	Target=LTR_FINDER_ID=Hicasm15_538_ltr; 6068 6351	repeat
chr1	25802657	25802708	52	13	0.79593	0.605622	0.190308	51.7088	CG	Target=LTR_FINDER_ID=Hicasm2_701_ltr; 5690 5982	repeat
chr1	25805351	25805454	104	14	0.424044	0.0778649	0.346179	94.4727	CG	HDH_T01416	exon
chr1	25805351	25805454	104	14	0.424044	0.0778649	0.346179	94.4727	CG	HDH_T01416	protein_coding
chr1	25805351	25805454	104	14	0.424044	0.0778649	0.346179	94.4727	CG	HDH_T01416	CDS
chr1	25805622	25805714	93	7	0.143039	0.0220802	0.120959	27.592	CG	HDH_T01416	exon
chr1	25805622	25805714	93	7	0.143039	0.0220802	0.120959	27.592	CG	HDH_T01416	protein_coding
chr1	25805622	25805714	93	7	0.143039	0.0220802	0.120959	27.592	CG	HDH_T01416	CDS
chr1	25956447	25956502	56	7	0.637138	0.819752	-0.182614	-29.2357	CG	Target=LTR_FINDER_ID=Hicasm1_55_ltr; 15169 15709	repeat
chr1	26007276	26007334	59	7	0.638892	0.418211	0.220682	28.8682	CG	HDH_T01418	protein_coding
chr1	26007276	26007334	59	7	0.638892	0.418211	0.220682	28.8682	CG	HDH_T01418	intron
chr1	26037089	26037182	94	11	0.638634	0.362295	0.276339	54.5768	CG	Target=LTR_FINDER_ID=Hicasm0_272_ltr; 1 13822	repeat
chr1	26187030	26190099	3070	4	0.17904	0.767097	-0.588058	-24.2955	CG	Target=LTR_FINDER_ID=Hicasm13_169_ltr; 7920 7989	repeat
chr1	26187030	26190099	3070	4	0.17904	0.767097	-0.588058	-24.2955	CG	Target=LTR_FINDER_ID=Hicasm13_169_ltr; 7883 7919	repeat
chr1	26187030	26190099	3070	4	0.17904	0.767097	-0.588058	-24.2955	CG	Target=LTR_FINDER_ID=Hicasm13_950_ltr; 8602 8751	repeat
chr1	26187030	26190099	3070	4	0.17904	0.767097	-0.588058	-24.2955	CG	Target=LTR_FINDER_ID=Hicasm1_316_ltr; 669 861	repeat
chr1	26187030	26190099	3070	4	0.17904	0.767097	-0.588058	-24.2955	CG	Target=LTR_FINDER_ID=Hicasm1_1084_ltr; 2550 2655	repeat
chr1	26250933	26251309	377	9	0.353736	0.733799	-0.380063	-56.976	CG	Target=LTR_FINDER_ID=Hicasm14_906_ltr; 5 2617	repeat
chr1	26321405	26321651	247	7	0.718716	0.226217	0.492499	44.1608	CG	Target=LTR_FINDER_ID=Hicasm14_227_ltr; 12766 12893	repeat
chr1	26579093	26579143	51	7	0.875295	0.629658	0.245637	30.1813	CG	Target=LTR_FINDER_ID=Hicasm14_818_ltr; 8338 8795	repeat
chr1	26630768	26630828	61	6	0.672892	0.330499	0.342393	28.0412	CG	Target=LTR_FINDER_ID=Hicasm7_909_ltr; 12685 12768	repeat
chr1	26630768	26630828	61	6	0.672892	0.330499	0.342393	28.0412	CG	Target=LTR_FINDER_ID=Hicasm6_194_ltr; 12202 12439	repeat
chr1	26652732	26652893	162	11	0.804387	0.0516206	0.752766	150.723	CG	Target=LTR_FINDER_ID=Hicasm7_466_ltr; 567 706	repeat
chr1	26656246	26656303	58	5	0.708758	0.454765	0.253993	21.6472	CG	Target=LTR_FINDER_ID=Hicasm12_800_ltr; 15656 15882	repeat
chr1	26699669	26699730	62	6	0.405906	0.766993	-0.361087	-27.7436	CG	Target=LTR_FINDER_ID=Hicasm17_213_ltr; 1 506	repeat
chr1	26699669	26699730	62	6	0.405906	0.766993	-0.361087	-27.7436	CG	Target=LTR_FINDER_ID=Hicasm6_1120_ltr; 17457 17638	repeat
chr1	26699669	26699730	62	6	0.405906	0.766993	-0.361087	-27.7436	CG	Target=LTR_FINDER_ID=Hicasm6_401_ltr; 10585 10699	repeat
chr1	26699669	26699730	62	6	0.405906	0.766993	-0.361087	-27.7436	CG	Target=LTR_FINDER_ID=Hicasm13_240_ltr; 6147 6178	repeat
chr1	26802576	26802637	62	15	0.66253	0.795464	-0.132934	-61.3684	CG	Target=RepeatModeler_rnd-1_family-164 1 1539;Class=DNA/TcMar-Tc1	repeat
chr1	26802576	26802637	62	15	0.66253	0.795464	-0.132934	-61.3684	CG	Target=Tc1_FR2_tp 35 168;Class=DNA/TcMar-Tc1	repeat
chr1	26802576	26802637	62	15	0.66253	0.795464	-0.132934	-61.3684	CG	Target=Tc1-15_Xt_tp 43 271;Class=DNA/TcMar-Tc1	repeat
chr1	26840968	26841042	75	9	0.696412	0.837303	-0.140891	-37.0089	CG	Target=LTR_FINDER_ID=Hicasm13_352_ltr; 3960 4061	repeat
chr1	26840968	26841042	75	9	0.696412	0.837303	-0.140891	-37.0089	CG	Target=LTR_FINDER_ID=Hicasm12_469_ltr; 1211 1694	repeat
chr1	26935146	26935225	80	7	0.410758	0.653873	-0.243115	-28.9419	CG	HDH_T01426	promoter
chr1	27185957	27186012	56	5	0.194352	0.0199813	0.17437	20.5281	CG	Target=LTR_FINDER_ID=Hicasm2_689_ltr; 11501 11652	repeat
chr1	27516014	27516321	308	27	0.180025	0.0139271	0.166098	175.649	CG	Target=LTR_FINDER_ID=Hicasm2_992_ltr; 7225 7279	repeat
chr1	27516014	27516321	308	27	0.180025	0.0139271	0.166098	175.649	CG	Target=LTR_FINDER_ID=Hicasm6_692_ltr; 12361 12416	repeat
chr1	27640704	27640810	107	13	0.011815	0.0939079	-0.0820929	-52.106	CG	Target=LTR_FINDER_ID=Hicasm16_302_ltr; 15500 15750	repeat
chr1	27640704	27640810	107	13	0.011815	0.0939079	-0.0820929	-52.106	CG	Target=LTR_FINDER_ID=Hicasm0_150_ltr; 1697 1935	repeat
chr1	27640704	27640810	107	13	0.011815	0.0939079	-0.0820929	-52.106	CG	Target=LTR_FINDER_ID=Hicasm16_910_ltr; 4794 4851	repeat
chr1	27724833	27724928	96	9	0.13285	0.0139635	0.118886	41.8124	CG	Target=LTR_FINDER_ID=Hicasm11_721_ltr; 22 5778	repeat
chr1	28261422	28261731	310	37	0.407802	0.731093	-0.323291	-269.548	CG	HDH_T01445	protein_coding
chr1	28261422	28261731	310	37	0.407802	0.731093	-0.323291	-269.548	CG	HDH_T01445	intron
chr1	28261422	28261731	310	37	0.407802	0.731093	-0.323291	-269.548	CG	Target=LTR_FINDER_ID=Hicasm1_210_ltr; 2234 2522	repeat
chr1	28261422	28261731	310	37	0.407802	0.731093	-0.323291	-269.548	CG	Target=LTR_FINDER_ID=Hicasm2_275_ltr; 378 446	repeat
chr1	28373013	28373145	133	14	0.235173	0.52197	-0.286797	-74.9808	CG	HDH_T01447	protein_coding
chr1	28373013	28373145	133	14	0.235173	0.52197	-0.286797	-74.9808	CG	HDH_T01447	intron
chr1	28373013	28373145	133	14	0.235173	0.52197	-0.286797	-74.9808	CG	Target=LTR_FINDER_ID=Hicasm17_895_ltr; 5372 5914	repeat
chr1	28410448	28410655	208	8	0.876792	0.488295	0.388498	56.2981	CG	HDH_T01448	protein_coding
chr1	28410448	28410655	208	8	0.876792	0.488295	0.388498	56.2981	CG	HDH_T01448	intron
chr1	28434873	28434937	65	5	0.100673	0.745307	-0.644634	-38.4302	CG	HDH_T01448	protein_coding
chr1	28434873	28434937	65	5	0.100673	0.745307	-0.644634	-38.4302	CG	HDH_T01448	intron
chr1	28434873	28434937	65	5	0.100673	0.745307	-0.644634	-38.4302	CG	Target=LTR_FINDER_ID=Hicasm0_278_ltr; 1 5341	repeat
chr1	28441927	28441988	62	5	0.263412	0.0999149	0.163497	22.2173	CG	HDH_T01448	protein_coding
chr1	28441927	28441988	62	5	0.263412	0.0999149	0.163497	22.2173	CG	HDH_T01448	intron
chr1	28459462	28459559	98	15	0.490188	0.323926	0.166262	67.7026	CG	HDH_T01448	protein_coding
chr1	28459462	28459559	98	15	0.490188	0.323926	0.166262	67.7026	CG	HDH_T01448	intron
chr1	28461602	28461755	154	15	0.271516	0.128606	0.14291	70.8156	CG	HDH_T01448	protein_coding
chr1	28461602	28461755	154	15	0.271516	0.128606	0.14291	70.8156	CG	HDH_T01448	intron
chr1	28464065	28464136	72	8	0.317635	0.795965	-0.47833	-66.095	CG	HDH_T01448	protein_coding
chr1	28464065	28464136	72	8	0.317635	0.795965	-0.47833	-66.095	CG	HDH_T01448	intron
chr1	28464065	28464136	72	8	0.317635	0.795965	-0.47833	-66.095	CG	Target=LTR_FINDER_ID=Hicasm16_823_ltr; 3632 3783	repeat
chr1	28467070	28467238	169	10	0.681419	0.214594	0.466824	92.8605	CG	HDH_T01448	protein_coding
chr1	28467070	28467238	169	10	0.681419	0.214594	0.466824	92.8605	CG	HDH_T01448	intron
chr1	28467070	28467238	169	10	0.681419	0.214594	0.466824	92.8605	CG	Target=LTR_FINDER_ID=Hicasm13_361_ltr; 14985 15020	repeat
chr1	28468857	28468998	142	8	0.641401	0.240087	0.401314	55.309	CG	HDH_T01448	protein_coding
chr1	28468857	28468998	142	8	0.641401	0.240087	0.401314	55.309	CG	HDH_T01448	intron
chr1	28520819	28521215	397	39	0.212381	0.566027	-0.353645	-308.461	CG	Target=LTR_FINDER_ID=Hicasm16_963_ltr; 1167 2223	repeat
chr1	29408316	29408466	151	9	0.0754653	0.51411	-0.438644	-59.1133	CG	Target=LTR_FINDER_ID=Hicasm15_243_ltr; 13959 14968	repeat
chr1	29408527	29408594	68	7	0.0269268	0.389021	-0.362094	-46.3057	CG	Target=LTR_FINDER_ID=Hicasm15_243_ltr; 13959 14968	repeat
chr1	29408527	29408594	68	7	0.0269268	0.389021	-0.362094	-46.3057	CG	Target=LTR_FINDER_ID=Hicasm4_945_ltr; 5722 5838	repeat
chr1	29875960	29876047	88	25	0.125492	0.421181	-0.295689	-186.719	CG	Target=LTR_FINDER_ID=Hicasm16_726_ltr; 8980 9062	repeat
chr1	29897017	29897074	58	7	0.906194	0.766718	0.139477	25.5017	CG	HDH_T01482	protein_coding
chr1	29897017	29897074	58	7	0.906194	0.766718	0.139477	25.5017	CG	HDH_T01482	intron
chr1	29902717	29902780	64	7	0.463056	0.261765	0.201292	31.8889	CG	HDH_T01482	protein_coding
chr1	29902717	29902780	64	7	0.463056	0.261765	0.201292	31.8889	CG	HDH_T01482	intron
chr1	29927760	29927879	120	12	0.437368	0.736941	-0.299573	-61.9735	CG	HDH_T01482	protein_coding
chr1	29927760	29927879	120	12	0.437368	0.736941	-0.299573	-61.9735	CG	HDH_T01482	intron
chr1	29949805	29949924	120	13	0.321709	0.156407	0.165301	63.0347	CG	HDH_T01482	protein_coding
chr1	29949805	29949924	120	13	0.321709	0.156407	0.165301	63.0347	CG	HDH_T01482	intron
chr1	29952240	29952432	193	12	0.840768	0.466822	0.373946	98.2875	CG	HDH_T01482	protein_coding
chr1	29952240	29952432	193	12	0.840768	0.466822	0.373946	98.2875	CG	HDH_T01482	intron
chr1	29952240	29952432	193	12	0.840768	0.466822	0.373946	98.2875	CG	Target=LTR_FINDER_ID=Hicasm11_127_ltr; 1752 1852	repeat
chr1	29952240	29952432	193	12	0.840768	0.466822	0.373946	98.2875	CG	Target=LTR_FINDER_ID=Hicasm13_593_ltr; 12366 12641	repeat
chr1	29952240	29952432	193	12	0.840768	0.466822	0.373946	98.2875	CG	Target=LTR_FINDER_ID=Hicasm8_716_ltr; 5357 5724	repeat
chr1	30019870	30019921	52	8	0.904448	0.639283	0.265165	42.7702	CG	HDH_T01485	protein_coding
chr1	30019870	30019921	52	8	0.904448	0.639283	0.265165	42.7702	CG	HDH_T01485	intron
chr1	30037694	30037789	96	10	0.904403	0.723627	0.180776	44.9556	CG	HDH_T01485	protein_coding
chr1	30037694	30037789	96	10	0.904403	0.723627	0.180776	44.9556	CG	HDH_T01485	intron
chr1	30061787	30061973	187	21	0.829262	0.661051	0.16821	96.8378	CG	HDH_T01486	protein_coding
chr1	30061787	30061973	187	21	0.829262	0.661051	0.16821	96.8378	CG	HDH_T01486	intron
chr1	30061787	30061973	187	21	0.829262	0.661051	0.16821	96.8378	CG	Target=LTR_FINDER_ID=Hicasm6_332_ltr; 9464 9660	repeat
chr1	30061787	30061973	187	21	0.829262	0.661051	0.16821	96.8378	CG	Target=LTR_FINDER_ID=Hicasm1_145_ltr; 10695 10990	repeat
chr1	30061787	30061973	187	21	0.829262	0.661051	0.16821	96.8378	CG	Target=LTR_FINDER_ID=Hicasm17_286_ltr; 12106 12426	repeat
chr1	30065289	30065351	63	5	0.663887	0.475964	0.187923	22.0877	CG	HDH_T01486	protein_coding
chr1	30065289	30065351	63	5	0.663887	0.475964	0.187923	22.0877	CG	HDH_T01486	intron
chr1	30065289	30065351	63	5	0.663887	0.475964	0.187923	22.0877	CG	Target=LTR_FINDER_ID=Hicasm7_909_ltr; 4 508	repeat
chr1	30065289	30065351	63	5	0.663887	0.475964	0.187923	22.0877	CG	Target=LTR_FINDER_ID=Hicasm6_314_ltr; 3041 3239	repeat
chr1	30075130	30075240	111	11	0.744709	0.535679	0.20903	52.0601	CG	HDH_T01486	protein_coding
chr1	30075130	30075240	111	11	0.744709	0.535679	0.20903	52.0601	CG	HDH_T01486	intron
chr1	30075130	30075240	111	11	0.744709	0.535679	0.20903	52.0601	CG	Target=RepeatModeler_rnd-1_family-133 4 1550;Class=DNA/TcMar-Tc1	repeat
chr1	30075130	30075240	111	11	0.744709	0.535679	0.20903	52.0601	CG	Target=Tc1_FR2_tp 5 295;Class=DNA/TcMar-Tc1	repeat
chr1	30076040	30076179	140	15	0.779604	0.509005	0.270598	78.4107	CG	HDH_T01486	protein_coding
chr1	30076040	30076179	140	15	0.779604	0.509005	0.270598	78.4107	CG	HDH_T01486	intron
chr1	30076040	30076179	140	15	0.779604	0.509005	0.270598	78.4107	CG	Target=RepeatModeler_rnd-1_family-133 4 1550;Class=DNA/TcMar-Tc1	repeat
chr1	30076040	30076179	140	15	0.779604	0.509005	0.270598	78.4107	CG	Target=Tc1_FR3_tp 292 343;Class=DNA/TcMar-Tc1	repeat
chr1	30076040	30076179	140	15	0.779604	0.509005	0.270598	78.4107	CG	Target=Mariner-10_DBp_ 297 339;Class=DNA/TcMar-Tc1	repeat
chr1	30113742	30113846	105	10	0.416963	0.75189	-0.334927	-56.4509	CG	HDH_T01486	protein_coding
chr1	30113742	30113846	105	10	0.416963	0.75189	-0.334927	-56.4509	CG	HDH_T01486	intron
chr1	30179654	30179857	204	11	0.753798	0.120051	0.633747	128.871	CG	HDH_T01490	protein_coding
chr1	30179654	30179857	204	11	0.753798	0.120051	0.633747	128.871	CG	HDH_T01490	intron
chr1	30179654	30179857	204	11	0.753798	0.120051	0.633747	128.871	CG	Target=LTR_FINDER_ID=Hicasm0_353_ltr; 2 4809	repeat
chr1	30183980	30184449	470	30	0.671737	0.129611	0.542126	377.291	CG	HDH_T01490	protein_coding
chr1	30183980	30184449	470	30	0.671737	0.129611	0.542126	377.291	CG	HDH_T01490	intron
chr1	30183980	30184449	470	30	0.671737	0.129611	0.542126	377.291	CG	Target=LTR_FINDER_ID=Hicasm0_353_ltr; 2 4809	repeat
chr1	30183980	30184449	470	30	0.671737	0.129611	0.542126	377.291	CG	Target=Harbinger-5_BF_ 1 119;Class=DNA/PIF-Harbing	repeat
chr1	30184742	30184894	153	32	0.916541	0.688734	0.227807	182.631	CG	HDH_T01490	protein_coding
chr1	30184742	30184894	153	32	0.916541	0.688734	0.227807	182.631	CG	HDH_T01490	intron
chr1	30184742	30184894	153	32	0.916541	0.688734	0.227807	182.631	CG	Target=LTR_FINDER_ID=Hicasm0_353_ltr; 2 4809	repeat
chr1	30195800	30195899	100	17	0.83421	0.708732	0.125479	66.907	CG	HDH_T01490	protein_coding
chr1	30195800	30195899	100	17	0.83421	0.708732	0.125479	66.907	CG	HDH_T01490	intron
chr1	30195800	30195899	100	17	0.83421	0.708732	0.125479	66.907	CG	Target=LTR_FINDER_ID=Hicasm13_347_ltr; 15607 17489	repeat
chr1	30197523	30198195	673	53	0.876674	0.579179	0.297495	526.454	CG	HDH_T01490	protein_coding
chr1	30197523	30198195	673	53	0.876674	0.579179	0.297495	526.454	CG	HDH_T01490	intron
chr1	30197523	30198195	673	53	0.876674	0.579179	0.297495	526.454	CG	Target=LTR_FINDER_ID=Hicasm8_493_ltr; 1795 4264	repeat
chr1	30198311	30199069	759	57	0.901563	0.575127	0.326437	666.259	CG	HDH_T01490	protein_coding
chr1	30198311	30199069	759	57	0.901563	0.575127	0.326437	666.259	CG	HDH_T01490	intron
chr1	30198311	30199069	759	57	0.901563	0.575127	0.326437	666.259	CG	Target=LTR_FINDER_ID=Hicasm8_493_ltr; 1795 4264	repeat
chr1	30198311	30199069	759	57	0.901563	0.575127	0.326437	666.259	CG	Target=LTR_FINDER_ID=Hicasm11_527_ltr; 7944 8042	repeat
chr1	30198311	30199069	759	57	0.901563	0.575127	0.326437	666.259	CG	HDH_T01490	CDS
chr1	30198311	30199069	759	57	0.901563	0.575127	0.326437	666.259	CG	HDH_T01490	exon
chr1	30199857	30199940	84	11	0.883317	0.696598	0.186719	48.7997	CG	HDH_T01490	protein_coding
chr1	30199857	30199940	84	11	0.883317	0.696598	0.186719	48.7997	CG	HDH_T01490	intron
chr1	30199857	30199940	84	11	0.883317	0.696598	0.186719	48.7997	CG	Target=LTR_FINDER_ID=Hicasm3_437_ltr; 557 1569	repeat
chr1	30200079	30200218	140	16	0.840363	0.552935	0.287429	95.9357	CG	HDH_T01490	protein_coding
chr1	30200079	30200218	140	16	0.840363	0.552935	0.287429	95.9357	CG	HDH_T01490	intron
chr1	30200079	30200218	140	16	0.840363	0.552935	0.287429	95.9357	CG	Target=LTR_FINDER_ID=Hicasm3_437_ltr; 557 1569	repeat
chr1	30244350	30244466	117	10	0.774579	0.376202	0.398377	54.747	CG	HDH_T01492	utr3
chr1	30244350	30244466	117	10	0.774579	0.376202	0.398377	54.747	CG	HDH_T01492	exon
chr1	30244350	30244466	117	10	0.774579	0.376202	0.398377	54.747	CG	HDH_T01492	protein_coding
chr1	30262295	30262356	62	8	0.792444	0.349456	0.442988	60.6993	CG	HDH_T01493	protein_coding
chr1	30262295	30262356	62	8	0.792444	0.349456	0.442988	60.6993	CG	HDH_T01493	intron
chr1	30302234	30302301	68	9	0.879972	0.643026	0.236947	43.3525	CG	HDH_T01493	protein_coding
chr1	30302234	30302301	68	9	0.879972	0.643026	0.236947	43.3525	CG	HDH_T01493	intron
chr1	30322018	30322115	98	6	0.870235	0.376919	0.493316	54.3171	CG	HDH_T01493	protein_coding
chr1	30322018	30322115	98	6	0.870235	0.376919	0.493316	54.3171	CG	HDH_T01493	intron
chr1	30340226	30340436	211	12	0.884665	0.559689	0.324976	67.2379	CG	HDH_T01494	promoter
chr1	30340226	30340436	211	12	0.884665	0.559689	0.324976	67.2379	CG	HDH_T01494	TSS
chr1	30340226	30340436	211	12	0.884665	0.559689	0.324976	67.2379	CG	HDH_T01494	CDS
chr1	30340226	30340436	211	12	0.884665	0.559689	0.324976	67.2379	CG	HDH_T01494	exon
chr1	30340226	30340436	211	12	0.884665	0.559689	0.324976	67.2379	CG	HDH_T01494	protein_coding
chr1	30340226	30340436	211	12	0.884665	0.559689	0.324976	67.2379	CG	HDH_T01494	intron
chr1	30369618	30369695	78	7	0.867573	0.632295	0.235278	35.4047	CG	Target=LTR_FINDER_ID=Hicasm9_595_ltr; 8775 10160	repeat
chr1	30384678	30384814	137	22	0.770559	0.521581	0.248978	118.174	CG	Target=LTR_FINDER_ID=Hicasm5_239_ltr; 108 190	repeat
chr1	30384678	30384814	137	22	0.770559	0.521581	0.248978	118.174	CG	Target=LTR_FINDER_ID=Hicasm4_528_ltr; 838 1019	repeat
chr1	30384678	30384814	137	22	0.770559	0.521581	0.248978	118.174	CG	Target=LTR_FINDER_ID=Hicasm16_184_ltr; 12308 12682	repeat
chr1	30421396	30421476	81	9	0.774612	0.40987	0.364742	54.7066	CG	HDH_T01498	protein_coding
chr1	30421396	30421476	81	9	0.774612	0.40987	0.364742	54.7066	CG	HDH_T01498	intron
chr1	30421396	30421476	81	9	0.774612	0.40987	0.364742	54.7066	CG	Target=LTR_FINDER_ID=Hicasm15_779_ltr; 3974 4192	repeat
chr1	30454635	30454710	76	9	0.852674	0.599593	0.25308	49.1552	CG	HDH_T01499	CDS
chr1	30454635	30454710	76	9	0.852674	0.599593	0.25308	49.1552	CG	HDH_T01499	exon
chr1	30454635	30454710	76	9	0.852674	0.599593	0.25308	49.1552	CG	HDH_T01499	protein_coding
chr1	30478671	30479067	397	14	0.551183	0.0558595	0.495323	132.822	CG	HDH_T01501	protein_coding
chr1	30478671	30479067	397	14	0.551183	0.0558595	0.495323	132.822	CG	HDH_T01501	intron
chr1	30478671	30479067	397	14	0.551183	0.0558595	0.495323	132.822	CG	Target=LTR_FINDER_ID=Hicasm0_300_ltr; 1 9816	repeat
chr1	30478671	30479067	397	14	0.551183	0.0558595	0.495323	132.822	CG	Target=Gypsy10_DR 115 499;Class=LTR/Gypsy	repeat
chr1	30478671	30479067	397	14	0.551183	0.0558595	0.495323	132.822	CG	Target=Gypsy-44_NV_gag 77 375;Class=LTR/Gypsy	repeat
chr1	30501346	30501458	113	11	0.816454	0.668544	0.14791	52.6651	CG	HDH_T01501	protein_coding
chr1	30501346	30501458	113	11	0.816454	0.668544	0.14791	52.6651	CG	HDH_T01501	CDS
chr1	30501346	30501458	113	11	0.816454	0.668544	0.14791	52.6651	CG	HDH_T01501	exon
chr1	30501346	30501458	113	11	0.816454	0.668544	0.14791	52.6651	CG	HDH_T01501	intron
chr1	30519900	30519961	62	18	0.0131838	0.0540221	-0.0408383	-74.0258	CHG	HDH_T01502	protein_coding
chr1	30519900	30519961	62	18	0.0131838	0.0540221	-0.0408383	-74.0258	CHG	HDH_T01502	intron
chr1	30520070	30520168	99	18	0.00567016	0.0773699	-0.0716997	-111.603	CHG	HDH_T01502	protein_coding
chr1	30520070	30520168	99	18	0.00567016	0.0773699	-0.0716997	-111.603	CHG	HDH_T01502	intron
chr1	30571296	30571371	76	6	0.258811	0.602883	-0.344071	-31.8914	CG	HDH_T01504	protein_coding
chr1	30571296	30571371	76	6	0.258811	0.602883	-0.344071	-31.8914	CG	HDH_T01504	intron
chr1	30750783	30750896	114	8	0.793607	0.281494	0.512113	51.8105	CG	Target=LTR_FINDER_ID=Hicasm14_295_ltr; 8520 8605	repeat
chr1	30750783	30750896	114	8	0.793607	0.281494	0.512113	51.8105	CG	Target=LTR_FINDER_ID=Hicasm15_650_ltr; 5614 5757	repeat
chr1	30750783	30750896	114	8	0.793607	0.281494	0.512113	51.8105	CG	Target=LTR_FINDER_ID=Hicasm16_426_ltr; 6591 6774	repeat
chr1	30750783	30750896	114	8	0.793607	0.281494	0.512113	51.8105	CG	Target=LTR_FINDER_ID=Hicasm13_243_ltr; 555 650	repeat
chr1	30813631	30813751	121	13	0.709417	0.40035	0.309067	64.4908	CG	Target=LTR_FINDER_ID=Hicasm8_51_ltr; 11838 11906	repeat
chr1	30813631	30813751	121	13	0.709417	0.40035	0.309067	64.4908	CG	Target=LTR_FINDER_ID=Hicasm4_950_ltr; 5047 5153	repeat
chr1	30813631	30813751	121	13	0.709417	0.40035	0.309067	64.4908	CG	Target=LTR_FINDER_ID=Hicasm7_101_ltr; 2153 2281	repeat
chr1	30858927	30859043	117	9	0.79324	0.539488	0.253753	42.3048	CG	Target=LTR_FINDER_ID=Hicasm1_594_ltr; 7921 8131	repeat
chr1	30858927	30859043	117	9	0.79324	0.539488	0.253753	42.3048	CG	Target=LTR_FINDER_ID=Hicasm6_463_ltr; 7414 7669	repeat
chr1	30858927	30859043	117	9	0.79324	0.539488	0.253753	42.3048	CG	Target=LTR_FINDER_ID=Hicasm17_383_ltr; 10006 10089	repeat
chr1	30868271	30868326	56	4	0.652724	0.346341	0.306383	28.8612	CG	HDH_T01508	exon
chr1	30868271	30868326	56	4	0.652724	0.346341	0.306383	28.8612	CG	HDH_T01508	protein_coding
chr1	30868271	30868326	56	4	0.652724	0.346341	0.306383	28.8612	CG	HDH_T01508	CDS
chr1	30914140	30914199	60	7	0.791194	0.582022	0.209172	29.4493	CG	Target=LTR_FINDER_ID=Hicasm5_814_ltr; 3625 3914	repeat
chr1	30914140	30914199	60	7	0.791194	0.582022	0.209172	29.4493	CG	Target=LTR_FINDER_ID=Hicasm7_61_ltr; 1717 2031	repeat
chr1	30914140	30914199	60	7	0.791194	0.582022	0.209172	29.4493	CG	Target=LTR_FINDER_ID=Hicasm5_430_ltr; 1338 1463	repeat
chr1	30971575	30971644	70	8	0.335157	0.744101	-0.408944	-56.4059	CG	Target=LTR_FINDER_ID=Hicasm14_21_ltr; 5079 5468	repeat
chr1	30971575	30971644	70	8	0.335157	0.744101	-0.408944	-56.4059	CG	Target=LTR_FINDER_ID=Hicasm0_272_ltr; 8749 8983	repeat
chr1	30986650	30986738	89	15	0.712884	0.554918	0.157966	57.0994	CG	HDH_T01510	promoter
chr1	30986650	30986738	89	15	0.712884	0.554918	0.157966	57.0994	CG	Target=LTR_FINDER_ID=Hicasm17_286_ltr; 7467 7829	repeat
chr1	30986650	30986738	89	15	0.712884	0.554918	0.157966	57.0994	CG	Target=LTR_FINDER_ID=Hicasm3_739_ltr; 1 254	repeat
chr1	30986650	30986738	89	15	0.712884	0.554918	0.157966	57.0994	CG	Target=LTR_FINDER_ID=Hicasm15_634_ltr; 3371 3421	repeat
chr1	30986650	30986738	89	15	0.712884	0.554918	0.157966	57.0994	CG	Target=LTR_FINDER_ID=Hicasm2_509_ltr; 17528 17812	repeat
chr1	30991395	30991471	77	5	0.894098	0.533125	0.360973	28.2203	CG	HDH_T01510	protein_coding
chr1	30991395	30991471	77	5	0.894098	0.533125	0.360973	28.2203	CG	HDH_T01510	exon
chr1	30991395	30991471	77	5	0.894098	0.533125	0.360973	28.2203	CG	HDH_T01510	CDS
chr1	30996523	30996606	84	9	0.00111919	0.0258903	-0.0247711	-33.7542	CHG	HDH_T01510	protein_coding
chr1	30996523	30996606	84	9	0.00111919	0.0258903	-0.0247711	-33.7542	CHG	HDH_T01510	CDS
chr1	30996523	30996606	84	9	0.00111919	0.0258903	-0.0247711	-33.7542	CHG	HDH_T01510	exon
chr1	31028725	31028832	108	8	0.698535	0.322504	0.37603	66.0252	CG	Target=LTR_FINDER_ID=Hicasm3_498_ltr; 1 2982	repeat
chr1	31029421	31029473	53	11	0.143347	0.0190527	0.124294	58.4306	CG	Target=LTR_FINDER_ID=Hicasm3_498_ltr; 1 2982	repeat
chr1	31046460	31046682	223	33	0.155373	0.0532773	0.102096	152.794	CG	HDH_T01515	protein_coding
chr1	31046460	31046682	223	33	0.155373	0.0532773	0.102096	152.794	CG	HDH_T01515	intron
chr1	31046460	31046682	223	33	0.155373	0.0532773	0.102096	152.794	CG	Target=LTR_FINDER_ID=Hicasm2_540_ltr; 8635 9481	repeat
chr1	31046460	31046682	223	33	0.155373	0.0532773	0.102096	152.794	CG	Target=Mariner-12_BM_t 4 346;Class=DNA/TcMar-Tc1	repeat
chr1	31174478	31174579	102	13	0.00233085	0.0575856	-0.0552548	-68.4524	CHG	HDH_T01519	protein_coding
chr1	31174478	31174579	102	13	0.00233085	0.0575856	-0.0552548	-68.4524	CHG	HDH_T01519	intron
chr1	31215505	31215591	87	11	0.81056	0.694534	0.116027	43.8876	CG	HDH_T01519	protein_coding
chr1	31215505	31215591	87	11	0.81056	0.694534	0.116027	43.8876	CG	HDH_T01519	intron
chr1	31215505	31215591	87	11	0.81056	0.694534	0.116027	43.8876	CG	Target=LTR_FINDER_ID=Hicasm2_540_ltr; 8631 10183	repeat
chr1	31326753	31326826	74	5	0.759533	0.537798	0.221735	21.52	CG	Target=LTR_FINDER_ID=Hicasm13_402_ltr; 3826 4064	repeat
chr1	31327455	31327553	99	16	0.112127	0.442204	-0.330077	-117.164	CG	Target=LTR_FINDER_ID=Hicasm6_360_ltr; 5610 6093	repeat
chr1	31327455	31327553	99	16	0.112127	0.442204	-0.330077	-117.164	CG	Target=LTR_FINDER_ID=Hicasm16_272_ltr; 2297 2404	repeat
chr1	31382577	31382628	52	5	0.805379	0.603553	0.201826	19.5405	CG	HDH_T01525	CDS
chr1	31382577	31382628	52	5	0.805379	0.603553	0.201826	19.5405	CG	HDH_T01525	exon
chr1	31382577	31382628	52	5	0.805379	0.603553	0.201826	19.5405	CG	HDH_T01525	protein_coding
chr1	31392634	31392715	82	7	0.745761	0.56278	0.18298	31.0897	CG	HDH_T01525	protein_coding
chr1	31392634	31392715	82	7	0.745761	0.56278	0.18298	31.0897	CG	HDH_T01525	intron
chr1	31399843	31399907	65	5	0.734049	0.405036	0.329014	26.6012	CG	HDH_T01525	protein_coding
chr1	31399843	31399907	65	5	0.734049	0.405036	0.329014	26.6012	CG	HDH_T01525	intron
chr1	31439980	31440047	68	5	0.811462	0.464348	0.347114	18.993	CG	Target=LTR_FINDER_ID=Hicasm0_310_ltr; 1 5915	repeat
chr1	31721016	31721112	97	9	0.0157563	0.0940071	-0.0782508	-38.243	CG	HDH_T01530	CDS
chr1	31721016	31721112	97	9	0.0157563	0.0940071	-0.0782508	-38.243	CG	HDH_T01530	exon
chr1	31721016	31721112	97	9	0.0157563	0.0940071	-0.0782508	-38.243	CG	HDH_T01530	protein_coding
chr1	31873014	31873089	76	7	0.018898	0.091821	-0.072923	-27.8982	CG	HDH_T01532	protein_coding
chr1	31873014	31873089	76	7	0.018898	0.091821	-0.072923	-27.8982	CG	HDH_T01532	intron
chr1	31873014	31873089	76	7	0.018898	0.091821	-0.072923	-27.8982	CG	Target=LTR_FINDER_ID=Hicasm9_213_ltr; 11946 12429	repeat
chr1	31873014	31873089	76	7	0.018898	0.091821	-0.072923	-27.8982	CG	Target=RepeatModeler_rnd-4_family-110 12935 13224;Class=LTR/DIRS	repeat
chr1	31900014	31900378	365	33	0.541293	0.299958	0.241335	186.018	CG	HDH_T01532	protein_coding
chr1	31900014	31900378	365	33	0.541293	0.299958	0.241335	186.018	CG	HDH_T01532	intron
chr1	31916275	31916357	83	7	0.329051	0.116418	0.212633	35.9389	CG	HDH_T01532	protein_coding
chr1	31916275	31916357	83	7	0.329051	0.116418	0.212633	35.9389	CG	HDH_T01532	intron
chr1	31916275	31916357	83	7	0.329051	0.116418	0.212633	35.9389	CG	Target=LTR_FINDER_ID=Hicasm12_176_ltr; 10996 11325	repeat
chr1	31916275	31916357	83	7	0.329051	0.116418	0.212633	35.9389	CG	Target=LTR_FINDER_ID=Hicasm17_83_ltr; 5259 5528	repeat
chr1	31987221	31987458	238	25	0.262313	0.68837	-0.426057	-159.19	CG	HDH_T01532	protein_coding
chr1	31987221	31987458	238	25	0.262313	0.68837	-0.426057	-159.19	CG	HDH_T01532	intron
chr1	32002309	32002506	198	22	0.404086	0.150335	0.25375	148.28	CG	HDH_T01532	protein_coding
chr1	32002309	32002506	198	22	0.404086	0.150335	0.25375	148.28	CG	HDH_T01532	intron
chr1	32065062	32065155	94	8	0.493806	0.697442	-0.203636	-36.9309	CG	Target=LTR_FINDER_ID=Hicasm10_246_ltr; 9567 11644	repeat
chr1	32065289	32065454	166	18	0.537925	0.776652	-0.238727	-111.104	CG	Target=LTR_FINDER_ID=Hicasm10_246_ltr; 9567 11644	repeat
chr1	32065289	32065454	166	18	0.537925	0.776652	-0.238727	-111.104	CG	Target=LTR_FINDER_ID=Hicasm8_49_ltr; 6163 6257	repeat
chr1	32065289	32065454	166	18	0.537925	0.776652	-0.238727	-111.104	CG	Target=LTR_FINDER_ID=Hicasm16_613_ltr; 7709 7785	repeat
chr1	32065289	32065454	166	18	0.537925	0.776652	-0.238727	-111.104	CG	Target=LTR_FINDER_ID=Hicasm16_696_ltr; 3649 3736	repeat
chr1	32065289	32065454	166	18	0.537925	0.776652	-0.238727	-111.104	CG	Target=I-2_DWi_pol 943 1161;Class=LINE/I	repeat
chr1	32065289	32065454	166	18	0.537925	0.776652	-0.238727	-111.104	CG	Target=LTR_FINDER_ID=Hicasm5_112_ltr; 15028 16181	repeat
chr1	32072349	32072445	97	9	0.011497	0.163469	-0.151972	-38.8427	CG	HDH_T01533	protein_coding
chr1	32072349	32072445	97	9	0.011497	0.163469	-0.151972	-38.8427	CG	HDH_T01533	intron
chr1	32146941	32147064	124	13	0.0364036	0.39061	-0.354207	-61.1818	CG	HDH_T01537	protein_coding
chr1	32146941	32147064	124	13	0.0364036	0.39061	-0.354207	-61.1818	CG	HDH_T01537	intron
chr1	32146941	32147064	124	13	0.0364036	0.39061	-0.354207	-61.1818	CG	Target=LTR_FINDER_ID=Hicasm11_849_ltr; 1654 1851	repeat
chr1	32476799	32477247	449	51	0.567128	0.289231	0.277897	587.367	CG	HDH_T01542	protein_coding
chr1	32476799	32477247	449	51	0.567128	0.289231	0.277897	587.367	CG	HDH_T01542	intron
chr1	32476799	32477247	449	51	0.567128	0.289231	0.277897	587.367	CG	Target=LTR_FINDER_ID=Hicasm15_765_ltr; 3288 3786	repeat
chr1	32476799	32477247	449	51	0.567128	0.289231	0.277897	587.367	CG	Target=LTR_FINDER_ID=Hicasm15_9_ltr; 4492 4685	repeat
chr1	32543480	32543761	282	21	0.217317	0.0542747	0.163042	121.098	CG	Target=LTR_FINDER_ID=Hicasm11_684_ltr; 4453 4505	repeat
chr1	32543480	32543761	282	21	0.217317	0.0542747	0.163042	121.098	CG	Target=LTR_FINDER_ID=Hicasm16_421_ltr; 10376 12053	repeat
chr1	32756963	32757120	158	9	0.0102883	0.618667	-0.608379	-96.1029	CG	Target=LTR_FINDER_ID=Hicasm17_148_ltr; 6683 9906	repeat
chr1	32756963	32757120	158	9	0.0102883	0.618667	-0.608379	-96.1029	CG	Target=Nimb-2_DR_pol 476 1253;Class=LINE/I-Nimb	repeat
chr1	32854358	32854593	236	19	0.227182	0.0215577	0.205624	97.8842	CG	Target=LTR_FINDER_ID=Hicasm11_643_ltr; 361 529	repeat
chr1	32854358	32854593	236	19	0.227182	0.0215577	0.205624	97.8842	CG	Target=LTR_FINDER_ID=Hicasm10_165_ltr; 11492 11578	repeat
chr1	32854358	32854593	236	19	0.227182	0.0215577	0.205624	97.8842	CG	Target=LTR_FINDER_ID=Hicasm15_122_ltr; 16971 17186	repeat
chr1	33104557	33104626	70	15	0.0194809	0.122528	-0.103047	-66.5285	CG	Target=LTR_FINDER_ID=Hicasm7_529_ltr; 1257 3070	repeat
chr1	33164112	33164220	109	11	0.605231	0.313945	0.291286	67.5235	CG	Target=LTR_FINDER_ID=Hicasm7_173_ltr; 3620 5693	repeat
chr1	33177068	33177278	211	22	0.136126	0.6397	-0.503574	-266.592	CG	Target=LTR_FINDER_ID=Hicasm0_317_ltr; 1 14640	repeat
chr1	33213566	33213658	93	11	0.0917589	0.0104742	0.0812847	49.5327	CG	Target=CR1-69_HM_pol 49 225;Class=LINE/CR1	repeat
chr1	33213566	33213658	93	11	0.0917589	0.0104742	0.0812847	49.5327	CG	Target=Ag-CR1-7_pol 18 167;Class=LINE/CR1	repeat
chr1	33213566	33213658	93	11	0.0917589	0.0104742	0.0812847	49.5327	CG	Target=LTR_FINDER_ID=Hicasm17_615_ltr; 1243 1457	repeat
chr1	33213566	33213658	93	11	0.0917589	0.0104742	0.0812847	49.5327	CG	Target=RTEX-4_BF_pol 66 258;Class=LINE/RTE-X	repeat
chr1	33213566	33213658	93	11	0.0917589	0.0104742	0.0812847	49.5327	CG	Target=LTR_FINDER_ID=Hicasm4_254_ltr; 2709 3481	repeat
chr1	33260890	33260987	98	15	0.0402537	0.180334	-0.140081	-70.0706	CG	HDH_T01559	protein_coding
chr1	33260890	33260987	98	15	0.0402537	0.180334	-0.140081	-70.0706	CG	HDH_T01559	intron
chr1	33260890	33260987	98	15	0.0402537	0.180334	-0.140081	-70.0706	CG	Target=RepeatModeler_rnd-1_family-172 3 1539;Class=DNA/TcMar-Tc1	repeat
chr1	33260890	33260987	98	15	0.0402537	0.180334	-0.140081	-70.0706	CG	Target=Mariner-9_BM 3 116;Class=DNA/TcMar-Tc1	repeat
chr1	33263651	33263939	289	23	0.244112	0.0419541	0.202157	125.434	CG	HDH_T01559	protein_coding
chr1	33263651	33263939	289	23	0.244112	0.0419541	0.202157	125.434	CG	HDH_T01559	intron
chr1	33264161	33264257	97	11	0.0658008	0.315545	-0.249744	-53.2341	CG	HDH_T01559	protein_coding
chr1	33264161	33264257	97	11	0.0658008	0.315545	-0.249744	-53.2341	CG	HDH_T01559	intron
chr1	33265121	33265187	67	7	0.022592	0.122568	-0.0999761	-27.1502	CG	HDH_T01559	protein_coding
chr1	33265121	33265187	67	7	0.022592	0.122568	-0.0999761	-27.1502	CG	HDH_T01559	intron
chr1	33491320	33491381	62	5	0.0235492	0.110288	-0.0867387	-20.8364	CG	HDH_T01568	exon
chr1	33491320	33491381	62	5	0.0235492	0.110288	-0.0867387	-20.8364	CG	HDH_T01568	protein_coding
chr1	33491320	33491381	62	5	0.0235492	0.110288	-0.0867387	-20.8364	CG	HDH_T01568	CDS
chr1	33521545	33521657	113	13	0.0400612	0.255471	-0.21541	-66.1288	CG	Target=LTR_FINDER_ID=Contig110_8_ltr; 6638 7225	repeat
chr1	33537034	33537192	159	7	0.47721	0.0486503	0.42856	36.3238	CG	Target=LTR_FINDER_ID=Hicasm10_261_ltr; 961 1495	repeat
chr1	33659968	33660093	126	14	0.468738	0.217507	0.251231	71.2506	CG	HDH_T01574	protein_coding
chr1	33659968	33660093	126	14	0.468738	0.217507	0.251231	71.2506	CG	HDH_T01574	intron
chr1	33659968	33660093	126	14	0.468738	0.217507	0.251231	71.2506	CG	Target=LTR_FINDER_ID=Hicasm11_508_ltr; 4755 5664	repeat
chr1	33660217	33660287	71	6	0.454925	0.251809	0.203116	26.668	CG	HDH_T01574	protein_coding
chr1	33660217	33660287	71	6	0.454925	0.251809	0.203116	26.668	CG	HDH_T01574	intron
chr1	33660217	33660287	71	6	0.454925	0.251809	0.203116	26.668	CG	Target=LTR_FINDER_ID=Hicasm11_508_ltr; 4755 5664	repeat
chr1	33674987	33675156	170	17	0.878654	0.638306	0.240348	90.7999	CG	HDH_T01574	protein_coding
chr1	33674987	33675156	170	17	0.878654	0.638306	0.240348	90.7999	CG	HDH_T01574	intron
chr1	33677790	33677869	80	7	0.299467	0.116195	0.183272	32.44	CG	HDH_T01574	protein_coding
chr1	33677790	33677869	80	7	0.299467	0.116195	0.183272	32.44	CG	HDH_T01574	intron
chr1	33677790	33677869	80	7	0.299467	0.116195	0.183272	32.44	CG	Target=LTR_FINDER_ID=Hicasm5_69_ltr; 8849 9118	repeat
chr1	33677790	33677869	80	7	0.299467	0.116195	0.183272	32.44	CG	Target=LTR_FINDER_ID=Hicasm17_684_ltr; 3860 4114	repeat
chr1	33724229	33724325	97	13	0.155618	0.0219286	0.133689	63.6188	CG	Target=LTR_FINDER_ID=Hicasm7_1010_ltr; 12270 12498	repeat
chr1	33724229	33724325	97	13	0.155618	0.0219286	0.133689	63.6188	CG	Target=LTR_FINDER_ID=Hicasm7_641_ltr; 10969 11159	repeat
chr1	33724229	33724325	97	13	0.155618	0.0219286	0.133689	63.6188	CG	Target=LTR_FINDER_ID=Hicasm5_814_ltr; 8279 8447	repeat
chr1	33724229	33724325	97	13	0.155618	0.0219286	0.133689	63.6188	CG	Target=LTR_FINDER_ID=Hicasm5_94_ltr; 5484 5693	repeat
chr1	33727222	33727900	679	13	0.275527	0.509238	-0.233712	-38.6158	CG	Target=LTR_FINDER_ID=Hicasm15_405_ltr; 4697 4939	repeat
chr1	33727222	33727900	679	13	0.275527	0.509238	-0.233712	-38.6158	CG	Target=LTR_FINDER_ID=Hicasm0_562_ltr; 3868 4010	repeat
chr1	33727222	33727900	679	13	0.275527	0.509238	-0.233712	-38.6158	CG	Target=LTR_FINDER_ID=Hicasm13_603_ltr; 7501 7570	repeat
chr1	33727222	33727900	679	13	0.275527	0.509238	-0.233712	-38.6158	CG	Target=LTR_FINDER_ID=Hicasm2_954_ltr; 5449 5511	repeat
chr1	33727222	33727900	679	13	0.275527	0.509238	-0.233712	-38.6158	CG	Target=LTR_FINDER_ID=Hicasm15_109_ltr; 1425 1480	repeat
chr1	33727222	33727900	679	13	0.275527	0.509238	-0.233712	-38.6158	CG	Target=LTR_FINDER_ID=Hicasm5_376_ltr; 12794 12857	repeat
chr1	33727222	33727900	679	13	0.275527	0.509238	-0.233712	-38.6158	CG	Target=LTR_FINDER_ID=Hicasm15_109_ltr; 1481 1525	repeat
chr1	33734404	33734666	263	89	0.00552909	0.0314577	-0.0259286	-380.179	CHH	HDH_T01576	protein_coding
chr1	33734404	33734666	263	89	0.00552909	0.0314577	-0.0259286	-380.179	CHH	HDH_T01576	intron
chr1	33734952	33735021	70	29	8.03e-05	0.0270419	-0.0269616	-119.164	CHH	HDH_T01576	protein_coding
chr1	33734952	33735021	70	29	8.03e-05	0.0270419	-0.0269616	-119.164	CHH	HDH_T01576	intron
chr1	33753065	33753563	499	39	0.819693	0.160107	0.659586	673.468	CG	HDH_T01576	protein_coding
chr1	33753065	33753563	499	39	0.819693	0.160107	0.659586	673.468	CG	HDH_T01576	intron
chr1	33754135	33754235	101	16	0.711345	0.142566	0.56878	205.086	CG	HDH_T01576	protein_coding
chr1	33754135	33754235	101	16	0.711345	0.142566	0.56878	205.086	CG	HDH_T01576	intron
chr1	33757120	33757316	197	14	0.760019	0.41111	0.348909	65.1741	CG	HDH_T01576	protein_coding
chr1	33757120	33757316	197	14	0.760019	0.41111	0.348909	65.1741	CG	HDH_T01576	intron
chr1	33760014	33760224	211	15	0.838069	0.314119	0.52395	120.583	CG	HDH_T01576	protein_coding
chr1	33760014	33760224	211	15	0.838069	0.314119	0.52395	120.583	CG	HDH_T01576	intron
chr1	33760014	33760224	211	15	0.838069	0.314119	0.52395	120.583	CG	Target=LTR_FINDER_ID=Hicasm17_383_ltr; 10420 10707	repeat
chr1	33760014	33760224	211	15	0.838069	0.314119	0.52395	120.583	CG	Target=LTR_FINDER_ID=Hicasm13_767_ltr; 1730 1996	repeat
chr1	33770071	33770266	196	9	0.846881	0.450551	0.396329	46.8073	CG	HDH_T01577	protein_coding
chr1	33770071	33770266	196	9	0.846881	0.450551	0.396329	46.8073	CG	HDH_T01577	intron
chr1	33776827	33777040	214	12	0.885709	0.634082	0.251627	81.4651	CG	HDH_T01577	protein_coding
chr1	33776827	33777040	214	12	0.885709	0.634082	0.251627	81.4651	CG	HDH_T01577	intron
chr1	33795831	33797734	1904	84	0.201633	0.726466	-0.524832	-741.925	CG	Target=LTR_FINDER_ID=Hicasm17_393_ltr; 12632 13322	repeat
chr1	33795831	33797734	1904	84	0.201633	0.726466	-0.524832	-741.925	CG	Target=LTR_FINDER_ID=Hicasm17_383_ltr; 11319 11607	repeat
chr1	33795831	33797734	1904	84	0.201633	0.726466	-0.524832	-741.925	CG	Target=LTR_FINDER_ID=Hicasm4_102_ltr; 15920 16155	repeat
chr1	33795831	33797734	1904	84	0.201633	0.726466	-0.524832	-741.925	CG	Target=LTR_FINDER_ID=Hicasm7_641_ltr; 17103 17283	repeat
chr1	33795831	33797734	1904	84	0.201633	0.726466	-0.524832	-741.925	CG	HDH_T01578	promoter
chr1	33795831	33797734	1904	84	0.201633	0.726466	-0.524832	-741.925	CG	Target=LTR_FINDER_ID=Hicasm6_102_ltr; 40 196	repeat
chr1	33795831	33797734	1904	84	0.201633	0.726466	-0.524832	-741.925	CG	Target=LTR_FINDER_ID=Hicasm15_297_ltr; 11901 12052	repeat
chr1	33795831	33797734	1904	84	0.201633	0.726466	-0.524832	-741.925	CG	Target=LTR_FINDER_ID=Hicasm9_121_ltr; 6350 6519	repeat
chr1	33795831	33797734	1904	84	0.201633	0.726466	-0.524832	-741.925	CG	Target=LTR_FINDER_ID=Hicasm4_102_ltr; 15960 16173	repeat
chr1	33795831	33797734	1904	84	0.201633	0.726466	-0.524832	-741.925	CG	Target=LTR_FINDER_ID=Hicasm13_355_ltr; 12124 12367	repeat
chr1	34060333	34060536	204	17	0.0123752	0.0726136	-0.0602384	-62.9469	CG	HDH_T01581	protein_coding
chr1	34060333	34060536	204	17	0.0123752	0.0726136	-0.0602384	-62.9469	CG	HDH_T01581	intron
chr1	34060333	34060536	204	17	0.0123752	0.0726136	-0.0602384	-62.9469	CG	Target=LTR_FINDER_ID=Hicasm6_34_ltr; 1 3919	repeat
chr1	34060333	34060536	204	17	0.0123752	0.0726136	-0.0602384	-62.9469	CG	Target=Gypsy-5_AMi 268 716;Class=LTR/Gypsy	repeat
chr1	34084383	34084861	479	73	0.0339849	0.214273	-0.180288	-412.426	CG	HDH_T01581	protein_coding
chr1	34084383	34084861	479	73	0.0339849	0.214273	-0.180288	-412.426	CG	HDH_T01581	intron
chr1	34084383	34084861	479	73	0.0339849	0.214273	-0.180288	-412.426	CG	Target=LTR_FINDER_ID=Hicasm5_383_ltr; 14395 15917	repeat
chr1	34084383	34084861	479	73	0.0339849	0.214273	-0.180288	-412.426	CG	Target=Tc1-15_Xt_tp 5 341;Class=DNA/TcMar-Tc1	repeat
chr1	34137888	34138208	321	23	0.0184017	0.347342	-0.32894	-155.821	CG	Target=LTR_FINDER_ID=Hicasm0_335_ltr; 1 5394	repeat
chr1	34137888	34138208	321	23	0.0184017	0.347342	-0.32894	-155.821	CG	Target=BEL-1_HM 1 1386;Class=LTR/Pao	repeat
chr1	34142232	34142549	318	12	0.13755	0.540987	-0.403437	-76.3547	CG	Target=LTR_FINDER_ID=Hicasm0_335_ltr; 1 5394	repeat
chr1	34142232	34142549	318	12	0.13755	0.540987	-0.403437	-76.3547	CG	Target=BEL-1_HM 1 1386;Class=LTR/Pao	repeat
chr1	34142232	34142549	318	12	0.13755	0.540987	-0.403437	-76.3547	CG	Target=BEL5_Cis 1 121;Class=LTR/Pao	repeat
chr1	34183935	34184027	93	16	0.0130284	0.144251	-0.131222	-82.3029	CG	Target=LTR_FINDER_ID=Hicasm3_645_ltr; 1888 2068	repeat
chr1	34183935	34184027	93	16	0.0130284	0.144251	-0.131222	-82.3029	CG	Target=LTR_FINDER_ID=Hicasm3_447_ltr; 6200 6384	repeat
chr1	34190214	34190395	182	21	0.0789878	0.0129311	0.0660567	94.1958	CG	Target=LTR_FINDER_ID=Hicasm12_498_ltr; 4713 6229	repeat
chr1	34190214	34190395	182	21	0.0789878	0.0129311	0.0660567	94.1958	CG	Target=Mariner-12_BM_t 10 215;Class=DNA/TcMar-Tc1	repeat
chr1	34240056	34240159	104	11	0.109714	0.0463275	0.0633863	40.0633	CG	Target=LTR_FINDER_ID=Hicasm4_50_ltr; 7743 9268	repeat
chr1	34747696	34747795	100	24	0.000251379	0.0233888	-0.0231375	-105.829	CHH	HDH_T01589	protein_coding
chr1	34747696	34747795	100	24	0.000251379	0.0233888	-0.0231375	-105.829	CHH	HDH_T01589	intron
chr1	34747696	34747795	100	24	0.000251379	0.0233888	-0.0231375	-105.829	CHH	Target=LTR_FINDER_ID=Hicasm2_447_ltr; 3646 4654	repeat
chr1	34754941	34755113	173	13	0.902611	0.762394	0.140217	55.0847	CG	HDH_T01589	protein_coding
chr1	34754941	34755113	173	13	0.902611	0.762394	0.140217	55.0847	CG	HDH_T01589	intron
chr1	34754941	34755113	173	13	0.902611	0.762394	0.140217	55.0847	CG	Target=LTR_FINDER_ID=Hicasm14_885_ltr; 7937 8449	repeat
chr1	34754941	34755113	173	13	0.902611	0.762394	0.140217	55.0847	CG	Target=LTR_FINDER_ID=Hicasm14_658_ltr; 9737 10115	repeat
chr1	34758369	34758420	52	7	0.00331768	0.0430245	-0.0397068	-31.7294	CHG	HDH_T01589	protein_coding
chr1	34758369	34758420	52	7	0.00331768	0.0430245	-0.0397068	-31.7294	CHG	HDH_T01589	intron
chr1	34884796	34884869	74	9	0.870155	0.691102	0.179053	40.764	CG	HDH_T01593	protein_coding
chr1	34884796	34884869	74	9	0.870155	0.691102	0.179053	40.764	CG	HDH_T01593	intron
chr1	34884796	34884869	74	9	0.870155	0.691102	0.179053	40.764	CG	Target=LTR_FINDER_ID=Hicasm14_176_ltr; 9355 12688	repeat
chr1	34884796	34884869	74	9	0.870155	0.691102	0.179053	40.764	CG	Target=DIRS-6_NV 609 701;Class=LTR/DIRS	repeat
chr1	34889461	34889560	100	6	0.740633	0.147693	0.59294	38.1411	CG	HDH_T01593	protein_coding
chr1	34889461	34889560	100	6	0.740633	0.147693	0.59294	38.1411	CG	HDH_T01593	intron
chr1	34890069	34890197	129	10	0.663796	0.330652	0.333144	48.8927	CG	HDH_T01593	protein_coding
chr1	34890069	34890197	129	10	0.663796	0.330652	0.333144	48.8927	CG	HDH_T01593	intron
chr1	34892548	34892617	70	7	0.778926	0.48111	0.297816	32.1184	CG	HDH_T01593	protein_coding
chr1	34892548	34892617	70	7	0.778926	0.48111	0.297816	32.1184	CG	HDH_T01593	intron
chr1	35149820	35149904	85	9	0.16499	0.0369677	0.128022	40.1387	CG	HDH_T01614	protein_coding
chr1	35149820	35149904	85	9	0.16499	0.0369677	0.128022	40.1387	CG	HDH_T01614	intron
chr1	35149820	35149904	85	9	0.16499	0.0369677	0.128022	40.1387	CG	Target=LTR_FINDER_ID=Hicasm11_792_ltr; 9116 9461	repeat
chr1	35326601	35326670	70	7	0.617814	0.76812	-0.150306	-25.4673	CG	HDH_T01622	protein_coding
chr1	35326601	35326670	70	7	0.617814	0.76812	-0.150306	-25.4673	CG	HDH_T01622	intron
chr1	35363772	35363879	108	19	0.774895	0.610831	0.164065	77.8623	CG	HDH_T01624	protein_coding
chr1	35363772	35363879	108	19	0.774895	0.610831	0.164065	77.8623	CG	HDH_T01624	intron
chr1	35363772	35363879	108	19	0.774895	0.610831	0.164065	77.8623	CG	Target=LTR_FINDER_ID=Hicasm4_50_ltr; 7743 9269	repeat
chr1	35363772	35363879	108	19	0.774895	0.610831	0.164065	77.8623	CG	Target=Tc1-15_Xt_tp 14 341;Class=DNA/TcMar-Tc1	repeat
chr1	35371764	35371855	92	15	0.766334	0.551248	0.215086	85.1758	CG	HDH_T01624	protein_coding
chr1	35371764	35371855	92	15	0.766334	0.551248	0.215086	85.1758	CG	HDH_T01624	intron
chr1	35371764	35371855	92	15	0.766334	0.551248	0.215086	85.1758	CG	Target=LTR_FINDER_ID=Hicasm7_832_ltr; 5454 5602	repeat
chr1	35387224	35387652	429	49	0.433621	0.119719	0.313902	369.496	CG	Target=LTR_FINDER_ID=Hicasm2_716_ltr; 3458 3626	repeat
chr1	35387224	35387652	429	49	0.433621	0.119719	0.313902	369.496	CG	Target=LTR_FINDER_ID=Hicasm17_609_ltr; 14193 14325	repeat
chr1	35387224	35387652	429	49	0.433621	0.119719	0.313902	369.496	CG	Target=LTR_FINDER_ID=Hicasm2_716_ltr; 3458 3619	repeat
chr1	35755356	35755477	122	17	0.874975	0.780802	0.0941726	68.3234	CG	HDH_T01631	protein_coding
chr1	35755356	35755477	122	17	0.874975	0.780802	0.0941726	68.3234	CG	HDH_T01631	intron
chr1	35762221	35762570	350	122	0.0672704	0.000136788	0.0671336	834.985	CHH	HDH_T01631	protein_coding
chr1	35762221	35762570	350	122	0.0672704	0.000136788	0.0671336	834.985	CHH	HDH_T01631	intron
chr1	35762365	35762531	167	19	0.121338	0.00647138	0.114867	95.4401	CHG	HDH_T01631	protein_coding
chr1	35762365	35762531	167	19	0.121338	0.00647138	0.114867	95.4401	CHG	HDH_T01631	intron
chr1	35799833	35799953	121	8	0.0969209	0.417224	-0.320303	-46.6808	CG	Target=LTR_FINDER_ID=Hicasm0_395_ltr; 9303 11379	repeat
chr1	35799833	35799953	121	8	0.0969209	0.417224	-0.320303	-46.6808	CG	Target=Gypsy-19_NV 730 949;Class=LTR/Gypsy	repeat
chr1	35799833	35799953	121	8	0.0969209	0.417224	-0.320303	-46.6808	CG	Target=Gypsy-8_HM 831 926;Class=LTR/Gypsy	repeat
chr1	35799833	35799953	121	8	0.0969209	0.417224	-0.320303	-46.6808	CG	Target=Gypsy-17_NV 787 855;Class=LTR/Gypsy	repeat
chr1	35799833	35799953	121	8	0.0969209	0.417224	-0.320303	-46.6808	CG	Target=RAM12_pol 480 620;Class=LTR/Gypsy	repeat
chr1	35905345	35905621	277	16	0.0187137	0.206901	-0.188188	-74.5193	CG	HDH_T01635	protein_coding
chr1	35905345	35905621	277	16	0.0187137	0.206901	-0.188188	-74.5193	CG	HDH_T01635	CDS
chr1	35905345	35905621	277	16	0.0187137	0.206901	-0.188188	-74.5193	CG	HDH_T01635	exon
chr1	36032953	36033053	101	9	0.460406	0.263815	0.19659	38.7539	CG	HDH_T01642	protein_coding
chr1	36032953	36033053	101	9	0.460406	0.263815	0.19659	38.7539	CG	HDH_T01642	intron
chr1	36058027	36058078	52	5	0.899791	0.839749	0.0600423	18.2552	CG	HDH_T01642	protein_coding
chr1	36058027	36058078	52	5	0.899791	0.839749	0.0600423	18.2552	CG	HDH_T01642	intron
chr1	36058139	36058335	197	15	0.897911	0.777796	0.120115	87.887	CG	HDH_T01642	protein_coding
chr1	36058139	36058335	197	15	0.897911	0.777796	0.120115	87.887	CG	HDH_T01642	intron
chr1	36072064	36072130	67	9	0.000101317	0.0265997	-0.0264984	-34.3122	CHG	HDH_T01642	protein_coding
chr1	36072064	36072130	67	9	0.000101317	0.0265997	-0.0264984	-34.3122	CHG	HDH_T01642	intron
chr1	36072064	36072130	67	9	0.000101317	0.0265997	-0.0264984	-34.3122	CHG	Target=Gypsy-15_NV_pol 511 927;Class=LTR/Gypsy	repeat
chr1	36072064	36072130	67	9	0.000101317	0.0265997	-0.0264984	-34.3122	CHG	Target=LTR_FINDER_ID=Hicasm1_760_ltr; 4528 7669	repeat
chr1	36072064	36072130	67	9	0.000101317	0.0265997	-0.0264984	-34.3122	CHG	Target=Cigr3_gagpol 675 1193;Class=LTR/Gypsy-Cigr	repeat
chr1	36072064	36072130	67	9	0.000101317	0.0265997	-0.0264984	-34.3122	CHG	Target=Gypsy9_DR_pol 497 1260;Class=LTR/Gypsy	repeat
chr1	36072064	36072130	67	9	0.000101317	0.0265997	-0.0264984	-34.3122	CHG	Target=Gypsy12_DR_pol 668 1397;Class=LTR/Gypsy	repeat
chr1	36073982	36074050	69	8	0.0242578	6.37e-05	0.0241941	38.6683	CHG	HDH_T01642	protein_coding
chr1	36073982	36074050	69	8	0.0242578	6.37e-05	0.0241941	38.6683	CHG	HDH_T01642	intron
chr1	36073982	36074050	69	8	0.0242578	6.37e-05	0.0241941	38.6683	CHG	Target=LTR_FINDER_ID=Hicasm1_760_ltr; 4528 7669	repeat
chr1	36073982	36074050	69	8	0.0242578	6.37e-05	0.0241941	38.6683	CHG	Target=RETROSAT5_gagpo 1415 1462;Class=LTR/Gypsy	repeat
chr1	36073982	36074050	69	8	0.0242578	6.37e-05	0.0241941	38.6683	CHG	Target=Gypsy-115_DR_po 1074 1139;Class=LTR/Gypsy	repeat
chr1	36073982	36074050	69	8	0.0242578	6.37e-05	0.0241941	38.6683	CHG	Target=Gypsy3-PTR 1209 1250;Class=LTR/Gypsy	repeat
chr1	36249508	36249715	208	14	0.393819	0.672218	-0.278399	-67.8963	CG	Target=LTR_FINDER_ID=Hicasm4_50_ltr; 649 2280	repeat
chr1	36249508	36249715	208	14	0.393819	0.672218	-0.278399	-67.8963	CG	Target=Tc1_FR3_tp 149 341;Class=DNA/TcMar-Tc1	repeat
chr1	36249508	36249715	208	14	0.393819	0.672218	-0.278399	-67.8963	CG	Target=MARISP1_tp 30 280;Class=DNA/TcMar-Tc1	repeat
chr1	36257768	36257893	126	23	0.192974	0.373858	-0.180884	-131.649	CG	Target=LTR_FINDER_ID=Hicasm10_209_ltr; 4972 5238	repeat
chr1	36258665	36258896	232	27	0.125457	0.379329	-0.253872	-177.915	CG	Target=LTR_FINDER_ID=Hicasm3_729_ltr; 6552 6809	repeat
chr1	36338950	36339029	80	10	0.384184	0.701352	-0.317168	-75.6335	CG	HDH_T01646	promoter
chr1	36338950	36339029	80	10	0.384184	0.701352	-0.317168	-75.6335	CG	Target=LTR_FINDER_ID=Hicasm11_673_ltr; 6252 6376	repeat
chr1	36391676	36391808	133	11	0.497089	0.24358	0.253509	69.3879	CG	HDH_T01648	protein_coding
chr1	36391676	36391808	133	11	0.497089	0.24358	0.253509	69.3879	CG	HDH_T01648	intron
chr1	36515129	36515238	110	13	0.297904	0.107834	0.19007	67.9028	CG	HDH_T01649	protein_coding
chr1	36515129	36515238	110	13	0.297904	0.107834	0.19007	67.9028	CG	HDH_T01649	intron
chr1	36561300	36561459	160	15	0.503335	0.721919	-0.218585	-70.6544	CG	HDH_T01649	protein_coding
chr1	36561300	36561459	160	15	0.503335	0.721919	-0.218585	-70.6544	CG	HDH_T01649	intron
chr1	36610389	36610457	69	11	0.812952	0.589368	0.223584	55.8086	CG	HDH_T01649	protein_coding
chr1	36610389	36610457	69	11	0.812952	0.589368	0.223584	55.8086	CG	HDH_T01649	intron
chr1	36610389	36610457	69	11	0.812952	0.589368	0.223584	55.8086	CG	Target=LTR_FINDER_ID=Hicasm4_603_ltr; 2951 6201	repeat
chr1	36610651	36610852	202	17	0.827004	0.424475	0.402528	119.398	CG	HDH_T01649	protein_coding
chr1	36610651	36610852	202	17	0.827004	0.424475	0.402528	119.398	CG	HDH_T01649	intron
chr1	36610651	36610852	202	17	0.827004	0.424475	0.402528	119.398	CG	Target=LTR_FINDER_ID=Hicasm4_603_ltr; 2951 6201	repeat
chr1	36610928	36611354	427	25	0.630112	0.312266	0.317846	143.758	CG	HDH_T01649	protein_coding
chr1	36610928	36611354	427	25	0.630112	0.312266	0.317846	143.758	CG	HDH_T01649	intron
chr1	36610928	36611354	427	25	0.630112	0.312266	0.317846	143.758	CG	Target=LTR_FINDER_ID=Hicasm4_603_ltr; 2951 6201	repeat
chr1	36611775	36612135	361	24	0.74893	0.402061	0.346869	139.3	CG	HDH_T01649	protein_coding
chr1	36611775	36612135	361	24	0.74893	0.402061	0.346869	139.3	CG	HDH_T01649	intron
chr1	36611775	36612135	361	24	0.74893	0.402061	0.346869	139.3	CG	Target=LTR_FINDER_ID=Hicasm4_603_ltr; 2951 6201	repeat
chr1	36613052	36613365	314	25	0.871499	0.519329	0.35217	125.964	CG	HDH_T01649	protein_coding
chr1	36613052	36613365	314	25	0.871499	0.519329	0.35217	125.964	CG	HDH_T01649	intron
chr1	36613052	36613365	314	25	0.871499	0.519329	0.35217	125.964	CG	Target=LTR_FINDER_ID=Hicasm4_603_ltr; 2951 6201	repeat
chr1	36622315	36622373	59	9	0.776601	0.906657	-0.130056	-42.1633	CG	HDH_T01649	protein_coding
chr1	36622315	36622373	59	9	0.776601	0.906657	-0.130056	-42.1633	CG	HDH_T01649	intron
chr1	36622429	36622491	63	9	0.697823	0.862171	-0.164348	-39.3225	CG	HDH_T01649	protein_coding
chr1	36622429	36622491	63	9	0.697823	0.862171	-0.164348	-39.3225	CG	HDH_T01649	intron
chr1	36630818	36630870	53	5	0.530902	0.860981	-0.330078	-25.9184	CG	Target=LTR_FINDER_ID=Hicasm11_701_ltr; 12285 13008	repeat
chr1	36631556	36631678	123	10	0.103468	0.573821	-0.470354	-89.5653	CG	Target=LTR_FINDER_ID=Hicasm11_701_ltr; 13105 13717	repeat
chr1	36631556	36631678	123	10	0.103468	0.573821	-0.470354	-89.5653	CG	Target=DIRS-2_BF_pol 5 120;Class=LTR/DIRS	repeat
chr1	36631556	36631678	123	10	0.103468	0.573821	-0.470354	-89.5653	CG	Target=DIRS-7_NV_pol 9 124;Class=LTR/DIRS	repeat
chr1	36631556	36631678	123	10	0.103468	0.573821	-0.470354	-89.5653	CG	Target=DIRS-1_Lme_pol 23 119;Class=LTR/DIRS	repeat
chr1	36631786	36632101	316	27	0.129754	0.4767	-0.346946	-209.482	CG	Target=LTR_FINDER_ID=Hicasm11_701_ltr; 13105 13717	repeat
chr1	36631786	36632101	316	27	0.129754	0.4767	-0.346946	-209.482	CG	Target=DIRS-7_NV_pol 9 124;Class=LTR/DIRS	repeat
chr1	36631786	36632101	316	27	0.129754	0.4767	-0.346946	-209.482	CG	Target=DIRS-2_BF_pol 139 504;Class=LTR/DIRS	repeat
chr1	36632735	36632793	59	5	0.088688	0.247202	-0.158514	-23.9154	CG	Target=DIRS-2_BF_pol 139 504;Class=LTR/DIRS	repeat
chr1	36632735	36632793	59	5	0.088688	0.247202	-0.158514	-23.9154	CG	Target=LTR_FINDER_ID=Hicasm11_701_ltr; 867 1488	repeat
chr1	36632735	36632793	59	5	0.088688	0.247202	-0.158514	-23.9154	CG	Target=DIRS-1_NVi_pol 446 571;Class=LTR/DIRS	repeat
chr1	36633012	36633097	86	16	0.0602665	0.246032	-0.185766	-74.7547	CG	Target=LTR_FINDER_ID=Hicasm11_701_ltr; 867 1488	repeat
chr1	36633012	36633097	86	16	0.0602665	0.246032	-0.185766	-74.7547	CG	Target=DIRS-1_NVi_pol 446 571;Class=LTR/DIRS	repeat
chr1	36633012	36633097	86	16	0.0602665	0.246032	-0.185766	-74.7547	CG	Target=DIRS-8_NV_pol 541 626;Class=LTR/DIRS	repeat
chr1	36633012	36633097	86	16	0.0602665	0.246032	-0.185766	-74.7547	CG	Target=DIRS-6_NV 520 591;Class=LTR/DIRS	repeat
chr1	36633012	36633097	86	16	0.0602665	0.246032	-0.185766	-74.7547	CG	Target=ApDirs1_pol 493 609;Class=LTR/DIRS	repeat
chr1	36634201	36634356	156	10	0.108942	0.365137	-0.256195	-49.9078	CG	Target=LTR_FINDER_ID=Hicasm4_280_ltr; 16096 16157	repeat
chr1	36634407	36634602	196	29	0.108737	0.389001	-0.280264	-209.569	CG	Target=LTR_FINDER_ID=Hicasm4_280_ltr; 15983 16089	repeat
chr1	36639085	36639154	70	5	0.0130248	0.195861	-0.182837	-23.2395	CG	HDH_T01650	utr3
chr1	36639085	36639154	70	5	0.0130248	0.195861	-0.182837	-23.2395	CG	HDH_T01650	exon
chr1	36639085	36639154	70	5	0.0130248	0.195861	-0.182837	-23.2395	CG	HDH_T01650	protein_coding
chr1	36705898	36706351	454	36	0.0763869	0.650229	-0.573843	-526.415	CG	HDH_T01650	protein_coding
chr1	36705898	36706351	454	36	0.0763869	0.650229	-0.573843	-526.415	CG	HDH_T01650	intron
chr1	36797001	36797086	86	5	0.146034	0.00762828	0.138406	25.6812	CG	Target=LTR_FINDER_ID=Hicasm4_93_ltr; 7556 8852	repeat
chr1	36800429	36800729	301	18	0.376062	0.139637	0.236425	94.1559	CG	Target=LTR_FINDER_ID=Hicasm4_93_ltr; 7556 8852	repeat
chr1	36804442	36804642	201	11	0.0593993	0.285476	-0.226076	-53.5412	CG	Target=LTR_FINDER_ID=Hicasm4_93_ltr; 7556 8852	repeat
chr1	36826524	36826575	52	5	0.27808	0.49009	-0.212011	-24.824	CG	Target=LTR_FINDER_ID=Hicasm0_381_ltr; 12 2113	repeat
chr1	36831968	36832065	98	9	0.151558	0.304546	-0.152988	-33.84	CG	Target=LTR_FINDER_ID=Hicasm12_362_ltr; 2553 3920	repeat
chr1	36831968	36832065	98	9	0.151558	0.304546	-0.152988	-33.84	CG	Target=Polinton-1_NV_p 600 802;Class=DNA/Maverick	repeat
chr1	36831968	36832065	98	9	0.151558	0.304546	-0.152988	-33.84	CG	Target=Polinton-1_CB_p 862 999;Class=DNA/Maverick	repeat
chr1	36832742	36832812	71	9	0.515467	0.662887	-0.14742	-41.0659	CG	Target=Polinton-3_NV_i 150 288;Class=DNA/Maverick	repeat
chr1	36832742	36832812	71	9	0.515467	0.662887	-0.14742	-41.0659	CG	Target=RepeatModeler_rnd-1_family-622 593 1185;Class=DNA/Maverick	repeat
chr1	36837546	36837638	93	7	0.0162453	0.168838	-0.152593	-33.7562	CG	HDH_T01654	promoter
chr1	36837799	36838019	221	26	0.0108414	0.135349	-0.124508	-144.166	CG	HDH_T01654	promoter
chr1	36855645	36855759	115	17	0.603371	0.434483	0.168888	76.2739	CG	HDH_T01654	protein_coding
chr1	36855645	36855759	115	17	0.603371	0.434483	0.168888	76.2739	CG	HDH_T01654	intron
chr1	36855645	36855759	115	17	0.603371	0.434483	0.168888	76.2739	CG	Target=LTR_FINDER_ID=Hicasm5_183_ltr; 307 3088	repeat
chr1	36857322	36857426	105	13	0.547789	0.384183	0.163605	57.8352	CG	HDH_T01654	protein_coding
chr1	36857322	36857426	105	13	0.547789	0.384183	0.163605	57.8352	CG	HDH_T01654	intron
chr1	36857322	36857426	105	13	0.547789	0.384183	0.163605	57.8352	CG	Target=RepeatModeler_rnd-1_family-622 788 1185;Class=DNA/Maverick	repeat
chr1	36857322	36857426	105	13	0.547789	0.384183	0.163605	57.8352	CG	Target=Polinton-N1_NV_ 250 317;Class=DNA/Maverick	repeat
chr1	36857322	36857426	105	13	0.547789	0.384183	0.163605	57.8352	CG	Target=Polinton-1_GI_i 103 185;Class=DNA/Maverick	repeat
chr1	36860282	36860376	95	9	0.23534	0.053324	0.182016	50.1923	CG	HDH_T01654	protein_coding
chr1	36860282	36860376	95	9	0.23534	0.053324	0.182016	50.1923	CG	HDH_T01654	intron
chr1	36860282	36860376	95	9	0.23534	0.053324	0.182016	50.1923	CG	Target=HAT-4_DR_tp 469 642;Class=DNA/hAT-Ac	repeat
chr1	36860998	36861064	67	9	0.259522	0.429077	-0.169555	-45.2028	CG	HDH_T01654	protein_coding
chr1	36860998	36861064	67	9	0.259522	0.429077	-0.169555	-45.2028	CG	HDH_T01654	intron
chr1	36860998	36861064	67	9	0.259522	0.429077	-0.169555	-45.2028	CG	Target=LTR_FINDER_ID=Hicasm1_508_ltr; 1213 1622	repeat
chr1	36860998	36861064	67	9	0.259522	0.429077	-0.169555	-45.2028	CG	Target=Polinton-3_NV_i 7 90;Class=DNA/Maverick	repeat
chr1	36966471	36967835	1365	36	0.0905393	0.795958	-0.705419	-445.011	CG	HDH_T01657	protein_coding
chr1	36966471	36967835	1365	36	0.0905393	0.795958	-0.705419	-445.011	CG	HDH_T01657	intron
chr1	36966471	36967835	1365	36	0.0905393	0.795958	-0.705419	-445.011	CG	Target=LTR_FINDER_ID=Hicasm1_548_ltr; 4136 8241	repeat
chr1	37016801	37017033	233	23	0.0139842	0.209213	-0.195229	-138.25	CG	Target=LTR_FINDER_ID=Hicasm7_505_ltr; 38 229	repeat
chr1	37016801	37017033	233	23	0.0139842	0.209213	-0.195229	-138.25	CG	Target=LTR_FINDER_ID=Hicasm12_299_ltr; 2282 2380	repeat
chr1	37017129	37017527	399	27	0.0313133	0.279467	-0.248154	-144.85	CG	Target=LTR_FINDER_ID=Hicasm4_130_ltr; 9662 9754	repeat
chr1	37017129	37017527	399	27	0.0313133	0.279467	-0.248154	-144.85	CG	Target=LTR_FINDER_ID=Hicasm2_232_ltr; 12355 12462	repeat
chr1	37017129	37017527	399	27	0.0313133	0.279467	-0.248154	-144.85	CG	Target=LTR_FINDER_ID=Hicasm9_363_ltr; 277 424	repeat
chr1	37017129	37017527	399	27	0.0313133	0.279467	-0.248154	-144.85	CG	Target=LTR_FINDER_ID=Hicasm14_889_ltr; 9103 9172	repeat
chr1	37017129	37017527	399	27	0.0313133	0.279467	-0.248154	-144.85	CG	Target=LTR_FINDER_ID=Hicasm3_714_ltr; 13211 13274	repeat
chr1	37122270	37122596	327	23	0.0100088	0.12802	-0.118011	-124.927	CG	Target=LTR_FINDER_ID=Hicasm15_293_ltr; 583 4018	repeat
chr1	37123022	37123188	167	24	0.0149463	0.176897	-0.161951	-151.391	CG	Target=LTR_FINDER_ID=Hicasm15_293_ltr; 583 4018	repeat
chr1	37123594	37123739	146	18	0.015405	0.315045	-0.29964	-162.721	CG	Target=LTR_FINDER_ID=Hicasm15_293_ltr; 583 4018	repeat
chr1	37135919	37136109	191	19	0.0178041	0.173146	-0.155342	-93.6011	CG	Target=LTR_FINDER_ID=Hicasm2_600_ltr; 12483 12646	repeat
chr1	37135919	37136109	191	19	0.0178041	0.173146	-0.155342	-93.6011	CG	Target=LTR_FINDER_ID=Hicasm2_600_ltr; 12735 12815	repeat
chr1	37135919	37136109	191	19	0.0178041	0.173146	-0.155342	-93.6011	CG	Target=LTR_FINDER_ID=Hicasm6_369_ltr; 3840 4159	repeat
chr1	37136173	37136242	70	7	0.027299	0.217189	-0.18989	-30.9071	CG	Target=LTR_FINDER_ID=Hicasm6_369_ltr; 3840 4159	repeat
chr1	37136309	37136468	160	16	0.0688732	0.290158	-0.221285	-83.695	CG	Target=LTR_FINDER_ID=Hicasm6_369_ltr; 3840 4159	repeat
chr1	37136309	37136468	160	16	0.0688732	0.290158	-0.221285	-83.695	CG	Target=LTR_FINDER_ID=Hicasm12_2_ltr; 1 243	repeat
chr1	37172868	37173089	222	17	0.217739	0.857662	-0.639923	-150.836	CG	Target=LTR_FINDER_ID=Hicasm0_353_ltr; 7119 7269	repeat
chr1	37172868	37173089	222	17	0.217739	0.857662	-0.639923	-150.836	CG	Target=LTR_FINDER_ID=Hicasm15_867_ltr; 6140 6421	repeat
chr1	37187126	37187233	108	21	0.885872	0.80965	0.0762219	72.3787	CG	HDH_T01665	protein_coding
chr1	37187126	37187233	108	21	0.885872	0.80965	0.0762219	72.3787	CG	HDH_T01665	intron
chr1	37187126	37187233	108	21	0.885872	0.80965	0.0762219	72.3787	CG	Target=LTR_FINDER_ID=Hicasm10_585_ltr; 1701 5066	repeat
chr1	37308117	37308171	55	5	0.227599	0.0273203	0.200279	26.4529	CG	HDH_T01665	promoter
chr1	37308117	37308171	55	5	0.227599	0.0273203	0.200279	26.4529	CG	Target=LTR_FINDER_ID=Hicasm0_381_ltr; 15170 15342	repeat
chr1	37309155	37309223	69	6	0.902817	0.733545	0.169273	28.3541	CG	HDH_T01665	promoter
chr1	37309155	37309223	69	6	0.902817	0.733545	0.169273	28.3541	CG	Target=RTEX-12_BF_pol 501 690;Class=LINE/RTE-X	repeat
chr1	37309155	37309223	69	6	0.902817	0.733545	0.169273	28.3541	CG	Target=RTEX-9_BF_pol 298 918;Class=LINE/RTE-X	repeat
chr1	37309155	37309223	69	6	0.902817	0.733545	0.169273	28.3541	CG	Target=RTEX-4_ACar_pol 484 652;Class=LINE/RTE-X	repeat
chr1	37309155	37309223	69	6	0.902817	0.733545	0.169273	28.3541	CG	Target=RTEX-13_BF_pol 713 978;Class=LINE/RTE-X	repeat
chr1	37324789	37329749	4961	212	0.777487	0.280821	0.496666	2303.92	CG	Target=RepeatModeler_rnd-5_family-2354 2343 3950;Class=LINE/CR1-Zenon	repeat
chr1	37324789	37329749	4961	212	0.777487	0.280821	0.496666	2303.92	CG	Target=CR1-45_BF_pol 504 965;Class=LINE/CR1-Zenon	repeat
chr1	37324789	37329749	4961	212	0.777487	0.280821	0.496666	2303.92	CG	Target=CR1-27_DR_pol 70 273;Class=LINE/L2	repeat
chr1	37324789	37329749	4961	212	0.777487	0.280821	0.496666	2303.92	CG	Target=Crack-1_CQ_pol 419 593;Class=LINE/L2	repeat
chr1	37324789	37329749	4961	212	0.777487	0.280821	0.496666	2303.92	CG	Target=Ag-CR1-22_pol 458 584;Class=LINE/CR1	repeat
chr1	37324789	37329749	4961	212	0.777487	0.280821	0.496666	2303.92	CG	Target=RepeatModeler_rnd-5_family-2354 468 3920;Class=LINE/CR1-Zenon	repeat
chr1	37324789	37329749	4961	212	0.777487	0.280821	0.496666	2303.92	CG	Target=CR1-6_BF_pol 124 521;Class=LINE/CR1-Zenon	repeat
chr1	37324789	37329749	4961	212	0.777487	0.280821	0.496666	2303.92	CG	Target=CR1-47_HM_pol 118 211;Class=LINE/CR1	repeat
chr1	37324789	37329749	4961	212	0.777487	0.280821	0.496666	2303.92	CG	Target=CR1_Ele8_pol 305 437;Class=LINE/CR1	repeat
chr1	37324789	37329749	4961	212	0.777487	0.280821	0.496666	2303.92	CG	Target=CR1-26_BF_pol 2 168;Class=LINE/CR1-Zenon	repeat
chr1	37324789	37329749	4961	212	0.777487	0.280821	0.496666	2303.92	CG	Target=LTR_FINDER_ID=Hicasm5_15_ltr; 5090 5139	repeat
chr1	37324789	37329749	4961	212	0.777487	0.280821	0.496666	2303.92	CG	Target=LTR_FINDER_ID=Hicasm13_170_ltr; 3497 3527	repeat
chr1	37324789	37329749	4961	212	0.777487	0.280821	0.496666	2303.92	CG	Target=RepeatModeler_rnd-5_family-2354 34 475;Class=LINE/CR1-Zenon	repeat
chr1	37324789	37329749	4961	212	0.777487	0.280821	0.496666	2303.92	CG	Target=CR1-26_BF_gag 23 242;Class=LINE/CR1-Zenon	repeat
chr1	37324789	37329749	4961	212	0.777487	0.280821	0.496666	2303.92	CG	Target=CR1-54_HM_gag 27 232;Class=LINE/L2	repeat
chr1	37324789	37329749	4961	212	0.777487	0.280821	0.496666	2303.92	CG	Target=LTR_FINDER_ID=Hicasm9_430_ltr; 7191 7371	repeat
chr1	37324789	37329749	4961	212	0.777487	0.280821	0.496666	2303.92	CG	Target=LTR_FINDER_ID=Hicasm12_300_ltr; 17428 18148	repeat
chr1	37329918	37331951	2034	122	0.871464	0.345603	0.525861	1431.01	CG	Target=LTR_FINDER_ID=Hicasm12_300_ltr; 17428 18148	repeat
chr1	37329918	37331951	2034	122	0.871464	0.345603	0.525861	1431.01	CG	Target=LTR_FINDER_ID=Hicasm10_156_ltr; 14228 16870	repeat
chr1	37329918	37331951	2034	122	0.871464	0.345603	0.525861	1431.01	CG	Target=Polinton-1_GI_i 15 109;Class=DNA/Maverick	repeat
chr1	37329918	37331951	2034	122	0.871464	0.345603	0.525861	1431.01	CG	Target=Polinton-3_NV_i 7 80;Class=DNA/Maverick	repeat
chr1	37329918	37331951	2034	122	0.871464	0.345603	0.525861	1431.01	CG	Target=Polinton-3_NV_i 77 232;Class=DNA/Maverick	repeat
chr1	37329918	37331951	2034	122	0.871464	0.345603	0.525861	1431.01	CG	Target=Polinton-3_NV_i 247 325;Class=DNA/Maverick	repeat
chr1	37329918	37331951	2034	122	0.871464	0.345603	0.525861	1431.01	CG	Target=Polinton-1_NV_p 864 1007;Class=DNA/Maverick	repeat
chr1	37329918	37331951	2034	122	0.871464	0.345603	0.525861	1431.01	CG	Target=Polinton-2_TC_p 513 859;Class=DNA/Maverick	repeat
chr1	37332028	37333231	1204	56	0.870579	0.319358	0.551221	664.334	CG	Target=LTR_FINDER_ID=Hicasm10_156_ltr; 14228 16870	repeat
chr1	37332028	37333231	1204	56	0.870579	0.319358	0.551221	664.334	CG	Target=Polinton-2_TC_p 513 859;Class=DNA/Maverick	repeat
chr1	37332028	37333231	1204	56	0.870579	0.319358	0.551221	664.334	CG	Target=CR1-1_LG_pol 272 391;Class=LINE/CR1-Zenon	repeat
chr1	37332028	37333231	1204	56	0.870579	0.319358	0.551221	664.334	CG	Target=Crack-8_BF_pol 183 435;Class=LINE/L2	repeat
chr1	37332028	37333231	1204	56	0.870579	0.319358	0.551221	664.334	CG	Target=CR1-1_LG_pol 380 605;Class=LINE/CR1-Zenon	repeat
chr1	37340249	37340520	272	41	0.156572	0.287434	-0.130862	-220.466	CG	Target=LTR_FINDER_ID=Hicasm1_1066_ltr; 15796 16870	repeat
chr1	37340249	37340520	272	41	0.156572	0.287434	-0.130862	-220.466	CG	Target=LTR_FINDER_ID=Hicasm14_650_ltr; 73 283	repeat
chr1	37340249	37340520	272	41	0.156572	0.287434	-0.130862	-220.466	CG	Target=LTR_FINDER_ID=Hicasm15_546_ltr; 699 928	repeat
chr1	37340249	37340520	272	41	0.156572	0.287434	-0.130862	-220.466	CG	Target=LTR_FINDER_ID=Hicasm0_196_ltr; 2516 3300	repeat
chr1	37340249	37340520	272	41	0.156572	0.287434	-0.130862	-220.466	CG	Target=RTEX-7_BF_pol 692 804;Class=LINE/RTE-X	repeat
chr1	37343335	37343486	152	11	0.0263694	0.174914	-0.148544	-74.2562	CG	Target=RTEX-15_BF_pol 206 375;Class=LINE/RTE-X	repeat
chr1	37343335	37343486	152	11	0.0263694	0.174914	-0.148544	-74.2562	CG	Target=RTEX-1_NV_pol 991 1102;Class=LINE/RTE-X	repeat
chr1	37343335	37343486	152	11	0.0263694	0.174914	-0.148544	-74.2562	CG	Target=RTE-5_SP_pol 1054 1196;Class=LINE/RTE-X	repeat
chr1	37343335	37343486	152	11	0.0263694	0.174914	-0.148544	-74.2562	CG	Target=LTR_FINDER_ID=Hicasm2_15_ltr; 3257 5960	repeat
chr1	37345066	37345430	365	21	0.0167099	0.147976	-0.131266	-119.678	CG	Target=LTR_FINDER_ID=Hicasm2_15_ltr; 3257 5960	repeat
chr1	37345066	37345430	365	21	0.0167099	0.147976	-0.131266	-119.678	CG	Target=LTR_FINDER_ID=Hicasm11_721_ltr; 149 5279	repeat
chr1	37346047	37346159	113	7	0.0294785	0.223269	-0.19379	-47.117	CG	Target=LTR_FINDER_ID=Hicasm11_721_ltr; 149 5279	repeat
chr1	37349746	37349803	58	5	0.00643161	0.110343	-0.103912	-24.3257	CG	Target=LTR_FINDER_ID=Hicasm11_721_ltr; 149 5279	repeat
chr1	37350342	37350433	92	7	0.0140633	0.0960702	-0.0820069	-28.3242	CG	Target=LTR_FINDER_ID=Hicasm11_721_ltr; 149 5279	repeat
chr1	37350570	37351309	740	41	0.0183826	0.287671	-0.269289	-360.143	CG	Target=LTR_FINDER_ID=Hicasm11_721_ltr; 149 5279	repeat
chr1	37351372	37351486	115	9	0.0433794	0.183017	-0.139638	-56.612	CG	Target=LTR_FINDER_ID=Hicasm11_721_ltr; 149 5279	repeat
chr1	37354377	37355158	782	71	0.0517804	0.345624	-0.293844	-582.567	CG	Target=LTR_FINDER_ID=Hicasm3_784_ltr; 9143 10270	repeat
chr1	37354377	37355158	782	71	0.0517804	0.345624	-0.293844	-582.567	CG	Target=LTR_FINDER_ID=Hicasm14_924_ltr; 4716 5118	repeat
chr1	37354377	37355158	782	71	0.0517804	0.345624	-0.293844	-582.567	CG	Target=LTR_FINDER_ID=Hicasm3_784_ltr; 2749 9142	repeat
chr1	37355679	37355762	84	7	0.040759	0.557242	-0.516482	-44.9052	CG	Target=LTR_FINDER_ID=Hicasm3_784_ltr; 2749 9142	repeat
chr1	37357207	37357383	177	22	0.220266	0.566142	-0.345876	-145.879	CG	Target=LTR_FINDER_ID=Hicasm3_784_ltr; 2749 9142	repeat
chr1	37357207	37357383	177	22	0.220266	0.566142	-0.345876	-145.879	CG	Target=Polinton-1_SP_p 953 1423;Class=DNA/Maverick	repeat
chr1	37358051	37358289	239	46	0.331941	0.513694	-0.181753	-237.127	CG	Target=LTR_FINDER_ID=Hicasm3_784_ltr; 2749 9142	repeat
chr1	37358051	37358289	239	46	0.331941	0.513694	-0.181753	-237.127	CG	Target=Polinton-1_SP_p 953 1423;Class=DNA/Maverick	repeat
chr1	37358399	37358695	297	43	0.382297	0.701571	-0.319274	-291.58	CG	Target=LTR_FINDER_ID=Hicasm3_784_ltr; 2749 9142	repeat
chr1	37358399	37358695	297	43	0.382297	0.701571	-0.319274	-291.58	CG	Target=Polinton-1_SP_p 953 1423;Class=DNA/Maverick	repeat
chr1	37358399	37358695	297	43	0.382297	0.701571	-0.319274	-291.58	CG	Target=Polinton-1_SP_p 581 959;Class=DNA/Maverick	repeat
chr1	37359296	37359429	134	10	0.144001	0.423521	-0.27952	-61.2017	CG	Target=LTR_FINDER_ID=Hicasm3_784_ltr; 2749 9142	repeat
chr1	37359296	37359429	134	10	0.144001	0.423521	-0.27952	-61.2017	CG	Target=Polinton-1_SP_p 581 959;Class=DNA/Maverick	repeat
chr1	37360011	37361364	1354	188	0.303043	0.676215	-0.373172	-2012.13	CG	Target=LTR_FINDER_ID=Hicasm3_784_ltr; 2749 9142	repeat
chr1	37360011	37361364	1354	188	0.303043	0.676215	-0.373172	-2012.13	CG	Target=Polinton-2_SP_p 236 591;Class=DNA/Maverick	repeat
chr1	37360011	37361364	1354	188	0.303043	0.676215	-0.373172	-2012.13	CG	Target=Polinton-5_SP_p 162 273;Class=DNA/Maverick	repeat
chr1	37360011	37361364	1354	188	0.303043	0.676215	-0.373172	-2012.13	CG	Target=Polinton-2_NV_p 116 216;Class=DNA/Maverick	repeat
chr1	37360011	37361364	1354	188	0.303043	0.676215	-0.373172	-2012.13	CG	Target=LTR_FINDER_ID=Hicasm11_562_ltr; 1870 8398	repeat
chr1	37361676	37361831	156	10	0.372679	0.756662	-0.383983	-67.0957	CG	Target=LTR_FINDER_ID=Hicasm11_562_ltr; 1870 8398	repeat
chr1	37361676	37361831	156	10	0.372679	0.756662	-0.383983	-67.0957	CG	Target=Nimb-2_DR_pol 476 1249;Class=LINE/I-Nimb	repeat
chr1	37362022	37362115	94	10	0.0548172	0.40722	-0.352403	-67.3434	CG	Target=LTR_FINDER_ID=Hicasm11_562_ltr; 1870 8398	repeat
chr1	37362022	37362115	94	10	0.0548172	0.40722	-0.352403	-67.3434	CG	Target=Nimb-2_DR_pol 476 1249;Class=LINE/I-Nimb	repeat
chr1	37362795	37363040	246	13	0.238371	0.728752	-0.490381	-105.887	CG	Target=LTR_FINDER_ID=Hicasm11_562_ltr; 1870 8398	repeat
chr1	37362795	37363040	246	13	0.238371	0.728752	-0.490381	-105.887	CG	Target=Nimb-2_DR_pol 476 1249;Class=LINE/I-Nimb	repeat
chr1	37364196	37368956	4761	144	0.0505129	0.441149	-0.390636	-1557.21	CG	Target=LTR_FINDER_ID=Hicasm11_562_ltr; 1870 8398	repeat
chr1	37364196	37368956	4761	144	0.0505129	0.441149	-0.390636	-1557.21	CG	Target=I-1_DR_pol 11 372;Class=LINE/Jockey	repeat
chr1	37364196	37368956	4761	144	0.0505129	0.441149	-0.390636	-1557.21	CG	Target=I_Ele2_gag 100 273;Class=LINE/I	repeat
chr1	37364196	37368956	4761	144	0.0505129	0.441149	-0.390636	-1557.21	CG	Target=LTR_FINDER_ID=Hicasm3_784_ltr; 1624 2764	repeat
chr1	37364196	37368956	4761	144	0.0505129	0.441149	-0.390636	-1557.21	CG	Target=LTR_FINDER_ID=Hicasm14_924_ltr; 4716 5118	repeat
chr1	37364196	37368956	4761	144	0.0505129	0.441149	-0.390636	-1557.21	CG	Target=LTR_FINDER_ID=Hicasm3_784_ltr; 9355 10760	repeat
chr1	37370063	37370215	153	16	0.0238783	0.169161	-0.145283	-92.7373	CG	Target=LTR_FINDER_ID=Hicasm3_784_ltr; 9355 10760	repeat
chr1	37370473	37370590	118	19	0.0243167	0.148464	-0.124147	-102.654	CG	Target=LTR_FINDER_ID=Hicasm3_784_ltr; 9355 10760	repeat
chr1	37370473	37370590	118	19	0.0243167	0.148464	-0.124147	-102.654	CG	HDH_T01666	promoter
chr1	37371166	37371295	130	21	0.0873295	0.0137782	0.0735512	100.512	CG	HDH_T01666	promoter
chr1	37371166	37371295	130	21	0.0873295	0.0137782	0.0735512	100.512	CG	Target=LTR_FINDER_ID=Hicasm15_735_ltr; 610 1546	repeat
chr1	37372420	37372732	313	29	0.0513751	0.184533	-0.133158	-137.492	CG	HDH_T01666	CDS
chr1	37372420	37372732	313	29	0.0513751	0.184533	-0.133158	-137.492	CG	HDH_T01666	exon
chr1	37372420	37372732	313	29	0.0513751	0.184533	-0.133158	-137.492	CG	HDH_T01666	protein_coding
chr1	37372420	37372732	313	29	0.0513751	0.184533	-0.133158	-137.492	CG	Target=LTR_FINDER_ID=Hicasm15_735_ltr; 3050 4158	repeat
chr1	37372991	37373294	304	34	0.159769	0.0280665	0.131702	179.517	CG	Target=LTR_FINDER_ID=Hicasm15_735_ltr; 3050 4158	repeat
chr1	37373392	37373546	155	14	0.198287	0.020462	0.177825	80.0674	CG	Target=LTR_FINDER_ID=Hicasm15_735_ltr; 3050 4158	repeat
chr1	37373604	37374836	1233	131	0.4122	0.0685017	0.343698	1387.03	CG	Target=LTR_FINDER_ID=Hicasm15_735_ltr; 3050 4158	repeat
chr1	37373604	37374836	1233	131	0.4122	0.0685017	0.343698	1387.03	CG	Target=Polinton-2_NV_i 79 384;Class=DNA/Maverick	repeat
chr1	37373604	37374836	1233	131	0.4122	0.0685017	0.343698	1387.03	CG	Target=Polinton-2_NV_i 354 408;Class=DNA/Maverick	repeat
chr1	37374908	37375483	576	57	0.402576	0.0955268	0.30705	505.434	CG	Target=Polinton-2_NV_i 354 408;Class=DNA/Maverick	repeat
chr1	37375581	37375994	414	44	0.468267	0.190664	0.277603	275.713	CG	Target=Polinton-3_SP_p 1 167;Class=DNA/Maverick	repeat
chr1	37376050	37376865	816	108	0.543023	0.116614	0.426409	1239.87	CG	Target=Polinton-3_SP_p 1 167;Class=DNA/Maverick	repeat
chr1	37376050	37376865	816	108	0.543023	0.116614	0.426409	1239.87	CG	Target=Polinton-3_SP_p 170 417;Class=DNA/Maverick	repeat
chr1	37376934	37380269	3336	325	0.454449	0.0524252	0.402024	3691.84	CG	Target=Polinton-3_SP_p 170 417;Class=DNA/Maverick	repeat
chr1	37376934	37380269	3336	325	0.454449	0.0524252	0.402024	3691.84	CG	Target=Polinton-1_AMi_ 433 467;Class=DNA/Maverick	repeat
chr1	37376934	37380269	3336	325	0.454449	0.0524252	0.402024	3691.84	CG	HDH_T01667	promoter
chr1	37376934	37380269	3336	325	0.454449	0.0524252	0.402024	3691.84	CG	Target=Polinton-1_SP_a 6 88;Class=DNA/Maverick	repeat
chr1	37376934	37380269	3336	325	0.454449	0.0524252	0.402024	3691.84	CG	Target=Polinton-5_SP_a 13 73;Class=DNA/Maverick	repeat
chr1	37376934	37380269	3336	325	0.454449	0.0524252	0.402024	3691.84	CG	Target=Polinton-4_SP_a 91 212;Class=DNA/Maverick	repeat
chr1	37376934	37380269	3336	325	0.454449	0.0524252	0.402024	3691.84	CG	HDH_T01667	TSS
chr1	37376934	37380269	3336	325	0.454449	0.0524252	0.402024	3691.84	CG	HDH_T01667	utr5
chr1	37376934	37380269	3336	325	0.454449	0.0524252	0.402024	3691.84	CG	HDH_T01667	exon
chr1	37376934	37380269	3336	325	0.454449	0.0524252	0.402024	3691.84	CG	HDH_T01667	protein_coding
chr1	37376934	37380269	3336	325	0.454449	0.0524252	0.402024	3691.84	CG	HDH_T01667	CDS
chr1	37376934	37380269	3336	325	0.454449	0.0524252	0.402024	3691.84	CG	HDH_T01667	utr3
chr1	37385160	37385248	89	16	0.462032	0.242752	0.21928	71.3955	CG	Target=LTR_FINDER_ID=Hicasm4_798_ltr; 12366 16348	repeat
chr1	37385160	37385248	89	16	0.462032	0.242752	0.21928	71.3955	CG	Target=LTR_FINDER_ID=Hicasm4_264_ltr; 11059 11141	repeat
chr1	37387940	37388062	123	20	0.0819887	0.236976	-0.154988	-94.7658	CG	Target=LTR_FINDER_ID=Hicasm4_50_ltr; 7742 9268	repeat
chr1	37387940	37388062	123	20	0.0819887	0.236976	-0.154988	-94.7658	CG	Target=Tc1-15_Xt_tp 10 269;Class=DNA/TcMar-Tc1	repeat
chr1	37388576	37388800	225	27	0.248084	0.495025	-0.246941	-135.989	CG	Target=LTR_FINDER_ID=Hicasm4_50_ltr; 7742 9268	repeat
chr1	37388576	37388800	225	27	0.248084	0.495025	-0.246941	-135.989	CG	Target=Mariner-11_DF_t 267 351;Class=DNA/TcMar-Tc1	repeat
chr1	37388576	37388800	225	27	0.248084	0.495025	-0.246941	-135.989	CG	Target=Mariner-12_BM_t 277 346;Class=DNA/TcMar-Tc1	repeat
chr1	37389196	37390671	1476	89	0.246427	0.662698	-0.416271	-865.449	CG	Target=LTR_FINDER_ID=Hicasm1_1097_ltr; 4721 4819	repeat
chr1	37389196	37390671	1476	89	0.246427	0.662698	-0.416271	-865.449	CG	Target=LTR_FINDER_ID=Hicasm8_531_ltr; 10940 11092	repeat
chr1	37389196	37390671	1476	89	0.246427	0.662698	-0.416271	-865.449	CG	Target=LTR_FINDER_ID=Hicasm17_329_ltr; 13970 14071	repeat
chr1	37390798	37391606	809	35	0.269821	0.727084	-0.457263	-354.036	CG	Target=LTR_FINDER_ID=Hicasm7_533_ltr; 7079 7148	repeat
chr1	37390798	37391606	809	35	0.269821	0.727084	-0.457263	-354.036	CG	Target=LTR_FINDER_ID=Hicasm10_156_ltr; 666 820	repeat
chr1	37390798	37391606	809	35	0.269821	0.727084	-0.457263	-354.036	CG	Target=LTR_FINDER_ID=Hicasm9_213_ltr; 15046 16212	repeat
chr1	37391823	37392364	542	59	0.533536	0.666049	-0.132513	-258.854	CG	Target=LTR_FINDER_ID=Hicasm9_213_ltr; 15046 16212	repeat
chr1	37391823	37392364	542	59	0.533536	0.666049	-0.132513	-258.854	CG	Target=LTR_FINDER_ID=Hicasm14_657_ltr; 2732 8373	repeat
chr1	37391823	37392364	542	59	0.533536	0.666049	-0.132513	-258.854	CG	Target=Polinton-3_NV_i 32 325;Class=DNA/Maverick	repeat
chr1	37392995	37393249	255	19	0.490996	0.661563	-0.170568	-88.492	CG	Target=LTR_FINDER_ID=Hicasm14_657_ltr; 2732 8373	repeat
chr1	37392995	37393249	255	19	0.490996	0.661563	-0.170568	-88.492	CG	Target=Polinton-1_NV_p 834 1019;Class=DNA/Maverick	repeat
chr1	37392995	37393249	255	19	0.490996	0.661563	-0.170568	-88.492	CG	Target=Polinton-1_NV_p 713 830;Class=DNA/Maverick	repeat
chr1	37393837	37393920	84	7	0.405997	0.669161	-0.263164	-35.8301	CG	Target=LTR_FINDER_ID=Hicasm14_657_ltr; 2732 8373	repeat
chr1	37393837	37393920	84	7	0.405997	0.669161	-0.263164	-35.8301	CG	Target=Polinton-1_NV_p 441 678;Class=DNA/Maverick	repeat
chr1	37394112	37394349	238	19	0.520452	0.786399	-0.265947	-128.625	CG	Target=LTR_FINDER_ID=Hicasm14_657_ltr; 2732 8373	repeat
chr1	37394112	37394349	238	19	0.520452	0.786399	-0.265947	-128.625	CG	Target=Polinton-1_NV_p 441 678;Class=DNA/Maverick	repeat
chr1	37395077	37395210	134	12	0.480403	0.840908	-0.360504	-113.931	CG	Target=LTR_FINDER_ID=Hicasm14_657_ltr; 2732 8373	repeat
chr1	37395077	37395210	134	12	0.480403	0.840908	-0.360504	-113.931	CG	Target=Polinton-3_NV_p 195 731;Class=DNA/Maverick	repeat
chr1	37395483	37395563	81	9	0.352221	0.570149	-0.217928	-44.4514	CG	Target=LTR_FINDER_ID=Hicasm14_657_ltr; 2732 8373	repeat
chr1	37395483	37395563	81	9	0.352221	0.570149	-0.217928	-44.4514	CG	Target=Polinton-3_NV_p 195 731;Class=DNA/Maverick	repeat
chr1	37395818	37395977	160	21	0.675189	0.811485	-0.136296	-94.2286	CG	Target=LTR_FINDER_ID=Hicasm14_657_ltr; 2732 8373	repeat
chr1	37395818	37395977	160	21	0.675189	0.811485	-0.136296	-94.2286	CG	Target=Polinton-3_NV_p 195 731;Class=DNA/Maverick	repeat
chr1	37396164	37396390	227	13	0.433154	0.766163	-0.333009	-106.082	CG	Target=LTR_FINDER_ID=Hicasm14_657_ltr; 2732 8373	repeat
chr1	37396164	37396390	227	13	0.433154	0.766163	-0.333009	-106.082	CG	Target=Polinton-3_NV_p 12 39;Class=DNA/Maverick	repeat
chr1	37396814	37396950	137	13	0.561427	0.741948	-0.18052	-65.1932	CG	Target=LTR_FINDER_ID=Hicasm14_657_ltr; 2732 8373	repeat
chr1	37397001	37397111	111	11	0.633468	0.815156	-0.181687	-61.1234	CG	Target=LTR_FINDER_ID=Hicasm14_657_ltr; 2732 8373	repeat
chr1	37397400	37397534	135	17	0.643268	0.86413	-0.220862	-111.527	CG	Target=LTR_FINDER_ID=Hicasm5_183_ltr; 1150 5993	repeat
chr1	37397850	37398027	178	23	0.668176	0.813586	-0.145411	-106.666	CG	Target=LTR_FINDER_ID=Hicasm5_183_ltr; 1150 5993	repeat
chr1	37398642	37398988	347	49	0.607623	0.808477	-0.200854	-303.556	CG	Target=LTR_FINDER_ID=Hicasm5_183_ltr; 1150 5993	repeat
chr1	37398642	37398988	347	49	0.607623	0.808477	-0.200854	-303.556	CG	Target=Polinton-3_NV_a 1 190;Class=DNA/Maverick	repeat
chr1	37399786	37400276	491	62	0.655397	0.831286	-0.175889	-351.619	CG	Target=LTR_FINDER_ID=Hicasm5_183_ltr; 1150 5993	repeat
chr1	37399786	37400276	491	62	0.655397	0.831286	-0.175889	-351.619	CG	Target=Polinton-3_NV_p 126 412;Class=DNA/Maverick	repeat
chr1	37399786	37400276	491	62	0.655397	0.831286	-0.175889	-351.619	CG	Target=Polinton-3_NV_p 1 121;Class=DNA/Maverick	repeat
chr1	37401231	37401331	101	13	0.641125	0.841155	-0.20003	-73.9198	CG	Target=LTR_FINDER_ID=Hicasm5_183_ltr; 1150 5993	repeat
chr1	37401520	37401649	130	15	0.618427	0.799454	-0.181027	-67.6073	CG	Target=LTR_FINDER_ID=Hicasm5_183_ltr; 1150 5993	repeat
chr1	37402022	37402209	188	13	0.518671	0.804354	-0.285683	-86.5998	CG	Target=LTR_FINDER_ID=Hicasm5_183_ltr; 1150 5993	repeat
chr1	37402022	37402209	188	13	0.518671	0.804354	-0.285683	-86.5998	CG	Target=LTR_FINDER_ID=Hicasm0_381_ltr; 479 2993	repeat
chr1	37402437	37402706	270	15	0.529162	0.843943	-0.314781	-102.977	CG	Target=LTR_FINDER_ID=Hicasm0_381_ltr; 479 2993	repeat
chr1	37403177	37403456	280	31	0.646069	0.776538	-0.130468	-132.343	CG	Target=LTR_FINDER_ID=Hicasm0_381_ltr; 479 2993	repeat
chr1	37403596	37403814	219	27	0.647936	0.801896	-0.15396	-119.104	CG	Target=LTR_FINDER_ID=Hicasm0_381_ltr; 479 2993	repeat
chr1	37404119	37404610	492	55	0.590227	0.796195	-0.205968	-359.025	CG	Target=LTR_FINDER_ID=Hicasm0_381_ltr; 479 2993	repeat
chr1	37404119	37404610	492	55	0.590227	0.796195	-0.205968	-359.025	CG	Target=LTR_FINDER_ID=Hicasm7_466_ltr; 1 482	repeat
chr1	37405245	37406178	934	62	0.366528	0.772702	-0.406174	-578.997	CG	Target=LTR_FINDER_ID=Hicasm7_466_ltr; 949 1133	repeat
chr1	37405245	37406178	934	62	0.366528	0.772702	-0.406174	-578.997	CG	Target=RepeatModeler_rnd-5_family-676 2497 3337;Class=DNA/Maverick	repeat
chr1	37406428	37406766	339	24	0.251708	0.686653	-0.434946	-243.438	CG	Target=RepeatModeler_rnd-5_family-676 2497 3337;Class=DNA/Maverick	repeat
chr1	37406901	37406995	95	11	0.694442	0.836191	-0.141749	-46.2334	CG	Target=RepeatModeler_rnd-5_family-679 8181 8905;Class=DNA/Maverick	repeat
chr1	37407054	37407869	816	82	0.57694	0.809387	-0.232447	-476.154	CG	Target=RepeatModeler_rnd-5_family-679 8181 8905;Class=DNA/Maverick	repeat
chr1	37407054	37407869	816	82	0.57694	0.809387	-0.232447	-476.154	CG	Target=Polinton-5_NVi_ 89 209;Class=DNA/Maverick	repeat
chr1	37407054	37407869	816	82	0.57694	0.809387	-0.232447	-476.154	CG	Target=RepeatModeler_rnd-5_family-679 7488 7763;Class=DNA/Maverick	repeat
chr1	37407054	37407869	816	82	0.57694	0.809387	-0.232447	-476.154	CG	Target=Polinton-1_CI_a 3 164;Class=DNA/Maverick	repeat
chr1	37407936	37408088	153	20	0.562065	0.791117	-0.229052	-116.29	CG	Target=Polinton-5_NVi_ 89 209;Class=DNA/Maverick	repeat
chr1	37407936	37408088	153	20	0.562065	0.791117	-0.229052	-116.29	CG	Target=Polinton-1_CI_a 3 164;Class=DNA/Maverick	repeat
chr1	37407936	37408088	153	20	0.562065	0.791117	-0.229052	-116.29	CG	Target=RepeatModeler_rnd-5_family-679 7113 7385;Class=DNA/Maverick	repeat
chr1	37408899	37409102	204	35	0.701989	0.862457	-0.160468	-182.743	CG	Target=RepeatModeler_rnd-5_family-679 4902 6910;Class=DNA/Maverick	repeat
chr1	37408899	37409102	204	35	0.701989	0.862457	-0.160468	-182.743	CG	Target=Polinton-3_SP_p 1 438;Class=DNA/Maverick	repeat
chr1	37409405	37409655	251	37	0.56934	0.830972	-0.261632	-238.036	CG	Target=RepeatModeler_rnd-5_family-679 4902 6910;Class=DNA/Maverick	repeat
chr1	37409405	37409655	251	37	0.56934	0.830972	-0.261632	-238.036	CG	Target=Polinton-3_SP_p 1 438;Class=DNA/Maverick	repeat
chr1	37409843	37409993	151	23	0.583981	0.801989	-0.218008	-147.179	CG	Target=RepeatModeler_rnd-5_family-679 4902 6910;Class=DNA/Maverick	repeat
chr1	37409843	37409993	151	23	0.583981	0.801989	-0.218008	-147.179	CG	Target=Polinton-3_SP_p 1 438;Class=DNA/Maverick	repeat
chr1	37410226	37410325	100	9	0.508216	0.73449	-0.226274	-50.6442	CG	Target=RepeatModeler_rnd-5_family-679 4902 6910;Class=DNA/Maverick	repeat
chr1	37410467	37410649	183	19	0.550136	0.802123	-0.251987	-122.423	CG	Target=RepeatModeler_rnd-5_family-679 3292 4705;Class=DNA/Maverick	repeat
chr1	37410760	37410817	58	13	0.681916	0.797534	-0.115618	-53.5577	CG	Target=RepeatModeler_rnd-5_family-679 3292 4705;Class=DNA/Maverick	repeat
chr1	37410760	37410817	58	13	0.681916	0.797534	-0.115618	-53.5577	CG	Target=Polinton-1_DR_i 223 359;Class=DNA/Maverick	repeat
chr1	37410760	37410817	58	13	0.681916	0.797534	-0.115618	-53.5577	CG	Target=Polinton-1_XT_i 251 363;Class=DNA/Maverick	repeat
chr1	37411072	37411406	335	33	0.550014	0.775255	-0.225241	-175.885	CG	Target=RepeatModeler_rnd-5_family-679 3292 4705;Class=DNA/Maverick	repeat
chr1	37411072	37411406	335	33	0.550014	0.775255	-0.225241	-175.885	CG	Target=Polinton-1_DR_i 223 359;Class=DNA/Maverick	repeat
chr1	37411072	37411406	335	33	0.550014	0.775255	-0.225241	-175.885	CG	Target=Polinton-1_XT_i 251 363;Class=DNA/Maverick	repeat
chr1	37411072	37411406	335	33	0.550014	0.775255	-0.225241	-175.885	CG	Target=Polinton-1_SP_i 129 223;Class=DNA/Maverick	repeat
chr1	37411072	37411406	335	33	0.550014	0.775255	-0.225241	-175.885	CG	Target=Polinton-5_NVi_ 145 225;Class=DNA/Maverick	repeat
chr1	37411072	37411406	335	33	0.550014	0.775255	-0.225241	-175.885	CG	Target=Polinton-5_NV_i 130 236;Class=DNA/Maverick	repeat
chr1	37411494	37411833	340	25	0.467732	0.754463	-0.286731	-203.056	CG	Target=RepeatModeler_rnd-5_family-679 3292 4705;Class=DNA/Maverick	repeat
chr1	37411494	37411833	340	25	0.467732	0.754463	-0.286731	-203.056	CG	Target=Polinton-5_NV_i 130 236;Class=DNA/Maverick	repeat
chr1	37411494	37411833	340	25	0.467732	0.754463	-0.286731	-203.056	CG	Target=Polinton-4_SP_i 45 135;Class=DNA/Maverick	repeat
chr1	37411494	37411833	340	25	0.467732	0.754463	-0.286731	-203.056	CG	Target=Polinton-5_SP_i 51 123;Class=DNA/Maverick	repeat
chr1	37411494	37411833	340	25	0.467732	0.754463	-0.286731	-203.056	CG	Target=Polinton-2_CI_i 4 128;Class=DNA/Maverick	repeat
chr1	37411494	37411833	340	25	0.467732	0.754463	-0.286731	-203.056	CG	Target=RepeatModeler_rnd-5_family-679 3223 3297;Class=DNA/Maverick	repeat
chr1	37412371	37412543	173	25	0.615447	0.778342	-0.162895	-121.316	CG	Target=RepeatModeler_rnd-5_family-679 2278 3035;Class=DNA/Maverick	repeat
chr1	37412825	37412894	70	9	0.572997	0.802103	-0.229106	-52.5649	CG	Target=RepeatModeler_rnd-5_family-679 1712 2110;Class=DNA/Maverick	repeat
chr1	37412954	37413248	295	4	0.352733	0.661127	-0.308394	-21.4344	CG	Target=RepeatModeler_rnd-5_family-679 1712 2110;Class=DNA/Maverick	repeat
chr1	37413318	37413849	532	41	0.440378	0.79313	-0.352752	-347.815	CG	Target=RepeatModeler_rnd-5_family-679 1153 1328;Class=DNA/Maverick	repeat
chr1	37415300	37415440	141	8	0.505961	0.762753	-0.256792	-36.9889	CG	Target=Polinton-1_NV_p 496 1018;Class=DNA/Maverick	repeat
chr1	37415300	37415440	141	8	0.505961	0.762753	-0.256792	-36.9889	CG	Target=LTR_FINDER_ID=Hicasm3_462_ltr; 5347 7109	repeat
chr1	37416173	37416406	234	24	0.563361	0.837463	-0.274102	-139.677	CG	Target=LTR_FINDER_ID=Hicasm3_462_ltr; 5347 7109	repeat
chr1	37416173	37416406	234	24	0.563361	0.837463	-0.274102	-139.677	CG	Target=Polinton-7_NVi_ 516 737;Class=DNA/Maverick	repeat
chr1	37417256	37417840	585	45	0.308412	0.608348	-0.299935	-324.277	CG	Target=LTR_FINDER_ID=Hicasm10_156_ltr; 11899 12363	repeat
chr1	37419143	37419319	177	17	0.384312	0.807343	-0.423031	-126.187	CG	Target=LTR_FINDER_ID=Hicasm16_701_ltr; 11711 12906	repeat
chr1	37419143	37419319	177	17	0.384312	0.807343	-0.423031	-126.187	CG	Target=Tc1_FR3_tp 279 343;Class=DNA/TcMar-Tc1	repeat
chr1	37419143	37419319	177	17	0.384312	0.807343	-0.423031	-126.187	CG	Target=LTR_FINDER_ID=Hicasm4_33_ltr; 8825 9225	repeat
chr1	37420624	37422137	1514	107	0.141968	0.729361	-0.587393	-1499.05	CG	Target=LTR_FINDER_ID=Hicasm12_115_ltr; 2359 2405	repeat
chr1	37420624	37422137	1514	107	0.141968	0.729361	-0.587393	-1499.05	CG	Target=LTR_FINDER_ID=Hicasm4_50_ltr; 7744 9276	repeat
chr1	37420624	37422137	1514	107	0.141968	0.729361	-0.587393	-1499.05	CG	Target=Tc1_FR2_tp 5 186;Class=DNA/TcMar-Tc1	repeat
chr1	37420624	37422137	1514	107	0.141968	0.729361	-0.587393	-1499.05	CG	Target=Tc1-11_Xt_tp 35 339;Class=DNA/TcMar-Tc1	repeat
chr1	37422208	37423003	796	37	0.178036	0.672178	-0.494142	-298.394	CG	Target=LTR_FINDER_ID=Hicasm4_50_ltr; 7744 9276	repeat
chr1	37422208	37423003	796	37	0.178036	0.672178	-0.494142	-298.394	CG	Target=Tc1-11_Xt_tp 35 339;Class=DNA/TcMar-Tc1	repeat
chr1	37422208	37423003	796	37	0.178036	0.672178	-0.494142	-298.394	CG	Target=Tc1-15_Xt_tp 185 341;Class=DNA/TcMar-Tc1	repeat
chr1	37427818	37428563	746	31	0.0676348	0.453462	-0.385827	-261.049	CG	Target=LTR_FINDER_ID=Hicasm11_667_ltr; 1713 5348	repeat
chr1	37427818	37428563	746	31	0.0676348	0.453462	-0.385827	-261.049	CG	Target=RTE-16_SP_pol 122 542;Class=LINE/RTE-X	repeat
chr1	37427818	37428563	746	31	0.0676348	0.453462	-0.385827	-261.049	CG	Target=RTEX-1_SP_pol 665 1180;Class=LINE/RTE-X	repeat
chr1	37428906	37429213	308	14	0.0611167	0.376891	-0.315774	-89.2332	CG	Target=LTR_FINDER_ID=Hicasm11_667_ltr; 1713 5348	repeat
chr1	37428906	37429213	308	14	0.0611167	0.376891	-0.315774	-89.2332	CG	Target=RTE-16_SP_pol 122 542;Class=LINE/RTE-X	repeat
chr1	37428906	37429213	308	14	0.0611167	0.376891	-0.315774	-89.2332	CG	Target=RTEX-1_SP_pol 665 1180;Class=LINE/RTE-X	repeat
chr1	37429671	37430211	541	19	0.0762382	0.39421	-0.317971	-146.564	CG	Target=LTR_FINDER_ID=Hicasm11_667_ltr; 1713 5348	repeat
chr1	37429671	37430211	541	19	0.0762382	0.39421	-0.317971	-146.564	CG	Target=RTEX-1_SP_pol 665 1180;Class=LINE/RTE-X	repeat
chr1	37429671	37430211	541	19	0.0762382	0.39421	-0.317971	-146.564	CG	Target=Loa-1_DAn_pol 421 691;Class=LINE/LOA	repeat
chr1	37429671	37430211	541	19	0.0762382	0.39421	-0.317971	-146.564	CG	Target=CR1-27_HM_pol 67 743;Class=LINE/L2	repeat
chr1	37429671	37430211	541	19	0.0762382	0.39421	-0.317971	-146.564	CG	Target=RTE-5_SP_pol 209 764;Class=LINE/RTE-X	repeat
chr1	37430577	37431890	1314	53	0.0422043	0.397939	-0.355735	-489.358	CG	Target=LTR_FINDER_ID=Hicasm11_667_ltr; 1713 5348	repeat
chr1	37430577	37431890	1314	53	0.0422043	0.397939	-0.355735	-489.358	CG	Target=CR1-27_HM_pol 67 743;Class=LINE/L2	repeat
chr1	37430577	37431890	1314	53	0.0422043	0.397939	-0.355735	-489.358	CG	Target=RTE-5_SP_pol 209 764;Class=LINE/RTE-X	repeat
chr1	37430577	37431890	1314	53	0.0422043	0.397939	-0.355735	-489.358	CG	Target=RTEX-4_BF_pol 30 213;Class=LINE/RTE-X	repeat
chr1	37430577	37431890	1314	53	0.0422043	0.397939	-0.355735	-489.358	CG	Target=RTEX-3_BF_pol 8 164;Class=LINE/RTE-X	repeat
chr1	37455338	37455444	107	12	0.617272	0.861324	-0.244052	-62.5345	CG	HDH_T01668	protein_coding
chr1	37455338	37455444	107	12	0.617272	0.861324	-0.244052	-62.5345	CG	HDH_T01668	intron
chr1	37455338	37455444	107	12	0.617272	0.861324	-0.244052	-62.5345	CG	Target=MuDR1x_SM 2 90;Class=DNA/MuLE-MuDR	repeat
chr1	37460559	37460703	145	16	0.862052	0.679285	0.182767	82.0299	CG	HDH_T01668	protein_coding
chr1	37460559	37460703	145	16	0.862052	0.679285	0.182767	82.0299	CG	HDH_T01668	intron
chr1	37460559	37460703	145	16	0.862052	0.679285	0.182767	82.0299	CG	HDH_T01669	promoter
chr1	37460559	37460703	145	16	0.862052	0.679285	0.182767	82.0299	CG	Target=LTR_FINDER_ID=Hicasm9_432_ltr; 7115 7207	repeat
chr1	37462832	37462954	123	20	0.542336	0.775636	-0.2333	-134.34	CG	HDH_T01668	protein_coding
chr1	37462832	37462954	123	20	0.542336	0.775636	-0.2333	-134.34	CG	HDH_T01668	intron
chr1	37462832	37462954	123	20	0.542336	0.775636	-0.2333	-134.34	CG	Target=LTR_FINDER_ID=Hicasm2_11_ltr; 648 4377	repeat
chr1	37464765	37464868	104	19	0.756268	0.875396	-0.119128	-89.4934	CG	HDH_T01668	protein_coding
chr1	37464765	37464868	104	19	0.756268	0.875396	-0.119128	-89.4934	CG	HDH_T01668	intron
chr1	37464765	37464868	104	19	0.756268	0.875396	-0.119128	-89.4934	CG	Target=LTR_FINDER_ID=Hicasm2_11_ltr; 648 4377	repeat
chr1	37465913	37466047	135	12	0.43763	0.0200466	0.417584	129.316	CG	HDH_T01668	protein_coding
chr1	37465913	37466047	135	12	0.43763	0.0200466	0.417584	129.316	CG	HDH_T01668	intron
chr1	37468675	37468756	82	7	0.0369162	0.270621	-0.233704	-34.4339	CG	HDH_T01668	promoter
chr1	37468675	37468756	82	7	0.0369162	0.270621	-0.233704	-34.4339	CG	Target=MuDR5x_AP 364 470;Class=DNA/MuLE-MuDR	repeat
chr1	37469229	37469413	185	9	0.341835	0.778409	-0.436574	-54.0588	CG	Target=MuDR1x_SM 188 262;Class=DNA/MuLE-MuDR	repeat
chr1	37469229	37469413	185	9	0.341835	0.778409	-0.436574	-54.0588	CG	Target=MuDR6x_AP 174 266;Class=DNA/MuLE-MuDR	repeat
chr1	37469229	37469413	185	9	0.341835	0.778409	-0.436574	-54.0588	CG	Target=MuDR10x_AP 36 203;Class=DNA/MuLE-MuDR	repeat
[truncated: 94,567 more rows]
