# Supplementary material for: Comparative Transcriptome and DNA Methylation Analysis of Phenotypic Plasticity in the Pacific Abalone (Haliotis discus hannai)
Source: Front Physiol. 2021 Jun 29;12:683499. doi: 10.3389/fphys.2021.683499 (PMC8277243; doi:10.3389/fphys.2021.683499)
Supplement: Supplementary file 3 [file Table_3.XLSX]

## Sheet: com_dmg_deg
Tabel S3. The summary of overlap of the DEGs and DMGs in CNN vs CNS.
GeneID	CNN_ML	CNS_ML	DiffML	CNN_TPM	CNS_TPM	log2FoldChange	Type
HDH_T00744	0.182559	0.0281284	0.15443	6.18536	64.6157	-3.09168	Hyper-methylated & Down-regulated
HDH_T00751	0.553752	0.714873	-0.161121	0	12.3799	-5.80937	Hypo-methylated & Down-regulated
HDH_T00885	0.611814	0.40692	0.204894	8.22033	32.3787	-1.5429	Hyper-methylated & Down-regulated
HDH_T00928	0.0175626	0.219416	-0.201853	0.816909	28.9943	-4.95519	Hypo-methylated & Down-regulated
HDH_T00954	0.846902	0.52628	0.320622	0	78.628	-7.09366	Hyper-methylated & Down-regulated
HDH_T01037	0.409083	0.792403	-0.383319	1.76197	28.3527	-3.83756	Hypo-methylated & Down-regulated
HDH_T01101	0.758751	0.423809	0.334943	4.3444	67.9841	-3.66187	Hyper-methylated & Down-regulated
HDH_T01118	0.770217	0.529965	0.240252	0	25.9566	-5.68863	Hyper-methylated & Down-regulated
HDH_T01492	0.774579	0.376202	0.398377	110.79	35.3345	1.93436	Hyper-methylated & Up-regulated
HDH_T01882	0.35797	0.0267057	0.331265	0	11.8185	-6.01846	Hyper-methylated & Down-regulated
HDH_T01948	0.630744	0.69385	-0.0631065	0	11.6671	-5.42363	Hypo-methylated & Down-regulated
HDH_T02416	0.259897	0.696912	-0.437015	1126.45	722.301	1.05535	Hypo-methylated & Up-regulated
HDH_T02510	0.633975	0.332872	0.301103	4256.08	2244.65	1.32059	Hyper-methylated & Up-regulated
HDH_T02517	0.174892	0.557308	-0.382416	0	8.3312	-6.34541	Hypo-methylated & Down-regulated
HDH_T02526	0.904722	0.705562	0.199161	9.34399	55.1621	-2.09656	Hyper-methylated & Down-regulated
HDH_T02568	0.560685	0.867572	-0.306888	66.4265	26.0822	1.77396	Hypo-methylated & Up-regulated
HDH_T02584	0.716023	0.409249	0.306774	0	38.0211	-5.92162	Hyper-methylated & Down-regulated
HDH_T02609	0.672588	0.239749	0.432838	189.655	68.1327	1.94438	Hyper-methylated & Up-regulated
HDH_T02715	0.253081	0.0365848	0.216497	17.4208	198.394	-3.00833	Hyper-methylated & Down-regulated
HDH_T02720	0.335937	0.247567	0.0883699	312.158	71.2188	2.47984	Hyper-methylated & Up-regulated
HDH_T02757	0.424975	0.616427	-0.191452	0	9.2493	-5.69224	Hypo-methylated & Down-regulated
HDH_T02830	0.193576	0.024287	0.169289	271.276	15.7699	4.30953	Hyper-methylated & Up-regulated
HDH_T02860	0.226938	0.559373	-0.332435	4.11456	37.4115	-2.93047	Hypo-methylated & Down-regulated
HDH_T03043	0.129257	0.394685	-0.265428	14.5248	114.92	-2.71858	Hypo-methylated & Down-regulated
HDH_T15210	0.198349	0.0536441	0.144705	26.0376	99.5993	-1.59113	Hyper-methylated & Down-regulated
HDH_T15332	0.690641	0.910519	-0.219878	1.17796	12.942	-3.24606	Hypo-methylated & Down-regulated
HDH_T15419	0.469397	0.824443	-0.355046	0	19.2957	-5.8644	Hypo-methylated & Down-regulated
HDH_T15423	0.0895396	0.18616	-0.0966208	6.77447	55.8849	-2.75756	Hypo-methylated & Down-regulated
HDH_T15471	0.466642	0.335123	0.131519	0	9.05339	-5.47991	Hyper-methylated & Down-regulated
HDH_T15512	0.356061	0.204605	0.151457	0	25.0094	-6.69466	Hyper-methylated & Down-regulated
HDH_T15526	0.344429	0.15675	0.187679	0	22.6807	-5.94352	Hyper-methylated & Down-regulated
HDH_T15744	0.597109	0.836666	-0.239557	0	25.2117	-6.04497	Hypo-methylated & Down-regulated
HDH_T16014	0.685241	0.825332	-0.140091	858.957	484.86	1.25175	Hypo-methylated & Up-regulated
HDH_T16085	0.805493	0.65595	0.149543	7.42679	63.3179	-2.79705	Hyper-methylated & Down-regulated
HDH_T16305	0.092909	0.02443	0.068479	0	13.1524	-5.51406	Hyper-methylated & Down-regulated
HDH_T16306	0.206608	0.309231	-0.102623	2.01815	56.8923	-4.60957	Hypo-methylated & Down-regulated
HDH_T16385	0.725308	0.290485	0.434823	0	39.8842	-6.09561	Hyper-methylated & Down-regulated
HDH_T16610	0.82993	0.483331	0.346599	13.3152	131.733	-2.95873	Hyper-methylated & Down-regulated
HDH_T17007	0.474503	0.221942	0.252561	101.017	43.5251	1.64899	Hyper-methylated & Up-regulated
HDH_T17056	0.586743	0.75783	-0.171086	0	31.1044	-5.20253	Hypo-methylated & Down-regulated
HDH_T17244	0.814143	0.593184	0.220958	219.353	1165.93	-2.0885	Hyper-methylated & Down-regulated
HDH_T17359	0.293753	0.850551	-0.556798	0	64.8416	-6.40498	Hypo-methylated & Down-regulated
HDH_T17483	0.795998	0.854557	-0.058559	1.47294	61.1999	-4.61531	Hypo-methylated & Down-regulated
HDH_T17505	0.652101	0.762646	-0.110545	139.715	73.0817	1.32955	Hypo-methylated & Up-regulated
HDH_T17591	0.596501	0.302981	0.293521	0	21.6381	-6.14758	Hyper-methylated & Down-regulated
HDH_T17781	0.275998	0.348957	-0.072959	862.378	193.119	2.68474	Hypo-methylated & Up-regulated
HDH_T17977	0.816424	0.645905	0.17052	685.7	310.705	1.60524	Hyper-methylated & Up-regulated
HDH_T18049	0.830232	0.712845	0.117387	2.47517	19.6262	-2.68193	Hyper-methylated & Down-regulated
HDH_T18267	0.166665	0.40134	-0.234675	0	244.8	-6.12926	Hypo-methylated & Down-regulated
HDH_T18549	0.74974	0.557307	0.192432	9.65481	62.2178	-2.31332	Hyper-methylated & Down-regulated
HDH_T18859	0.527857	0.112566	0.415292	0.410515	11.8886	-4.07043	Hyper-methylated & Down-regulated
HDH_T18862	0.00182223	0.0251879	-0.0233656	0	14.3271	-5.27036	Hypo-methylated & Down-regulated
HDH_T18900	0.133073	0.475486	-0.342412	399.137	212.675	1.341	Hypo-methylated & Up-regulated
HDH_T19114	0.674751	0.404464	0.270287	0	22.3452	-5.99501	Hyper-methylated & Down-regulated
HDH_T19123	0.0249652	0.216854	-0.191888	892.176	497.215	1.24741	Hypo-methylated & Up-regulated
HDH_T19628	0.589288	0.243714	0.345574	0	9.05373	-5.49691	Hyper-methylated & Down-regulated
HDH_T19651	0.690992	0.482041	0.208951	0.493224	21.9918	-4.28655	Hyper-methylated & Down-regulated
HDH_T19669	0.751394	0.420028	0.331366	168.035	66.8097	1.77368	Hyper-methylated & Up-regulated
HDH_T19795	0.669257	0.544761	0.124496	1.67232	25.4695	-3.5702	Hyper-methylated & Down-regulated
HDH_T19881	0.488894	0.641804	-0.15291	5.83861	44.9039	-2.36565	Hypo-methylated & Down-regulated
HDH_T19884	0.301642	0.203177	0.098465	404.511	138.016	1.90716	Hyper-methylated & Up-regulated
HDH_T19973	0.782057	0.368881	0.413177	31.2616	0	6.71762	Hyper-methylated & Up-regulated
HDH_T20064	0.401084	0.271116	0.129968	145.555	600.545	-1.77419	Hyper-methylated & Down-regulated
HDH_T20118	0.856412	0.714383	0.142029	3.45245	53.1961	-3.54892	Hyper-methylated & Down-regulated
HDH_T20271	0.0818064	0.29381	-0.212003	1.02385	17.9188	-3.7845	Hypo-methylated & Down-regulated
HDH_T20305	0.885663	0.666317	0.219346	0	22.3964	-5.3432	Hyper-methylated & Down-regulated
HDH_T20369	0.812891	0.841574	-0.028683	209.601	61.6315	2.2333	Hypo-methylated & Up-regulated
HDH_T20371	0.60781	0.481227	0.126583	0	14.198	-5.61942	Hyper-methylated & Down-regulated
HDH_T20383	0.797874	0.790688	0.00718579	157.259	78.4343	1.41756	Hyper-methylated & Up-regulated
HDH_T20447	0.197135	0.66564	-0.468505	0.467115	10.8438	-4.28556	Hypo-methylated & Down-regulated
HDH_T20527	0.903295	0.867194	0.0361007	0	18.3316	-5.11395	Hyper-methylated & Down-regulated
HDH_T20561	0.244988	0.0942845	0.150704	2.58607	76.6039	-4.26293	Hyper-methylated & Down-regulated
HDH_T20850	0.620688	0.844084	-0.223396	5.02919	57.3781	-2.76975	Hypo-methylated & Down-regulated
HDH_T20937	0.634253	0.0304927	0.603761	188.743	1365.7	-2.55906	Hyper-methylated & Down-regulated
HDH_T20976	0.90404	0.71956	0.184481	0	10.319	-5.3266	Hyper-methylated & Down-regulated
HDH_T21407	0.0265808	0.144733	-0.118152	1872.05	526.155	2.27066	Hypo-methylated & Up-regulated
HDH_T21501	0.246407	0.0190241	0.227383	1.10459	18.5481	-3.48396	Hyper-methylated & Down-regulated
HDH_T21864	0.0326544	0.191189	-0.158535	36.5647	184.419	-2.0091	Hypo-methylated & Down-regulated
HDH_T22035	0.870036	0.69424	0.175796	2068.73	594.566	2.17824	Hyper-methylated & Up-regulated
HDH_T22046	0.0364721	0.00098348	0.0354886	0	7.36951	-6.19913	Hyper-methylated & Down-regulated
HDH_T22203	0.357659	0.248949	0.108709	1.46445	31.3479	-4.24046	Hyper-methylated & Down-regulated
HDH_T22299	0.447453	0.841228	-0.393774	6.12732	82.6953	-3.33277	Hypo-methylated & Down-regulated
HDH_T22392	0.346993	0.718916	-0.371923	3.32977	79.1962	-3.92727	Hypo-methylated & Down-regulated
HDH_T22657	0.595804	0.648909	-0.0531055	0	32.5098	-6.3761	Hypo-methylated & Down-regulated
HDH_T23069	0.151448	0.279567	-0.128119	1.06319	49.51	-4.7432	Hypo-methylated & Down-regulated
HDH_T23079	0.450039	0.0863893	0.36365	4.58194	108.794	-4.1269	Hyper-methylated & Down-regulated
HDH_T23473	0.489755	0.804364	-0.314609	0	9.6545	-5.36482	Hypo-methylated & Down-regulated
HDH_T23540	0.9098	0.632268	0.277531	365.133	84.9359	2.54761	Hyper-methylated & Up-regulated
HDH_T23554	0.521648	0.240189	0.281459	0	9.6904	-5.2675	Hyper-methylated & Down-regulated
HDH_T23614	0.608727	0.862184	-0.253457	7.4465	130.32	-3.77101	Hypo-methylated & Down-regulated
HDH_T23708	0.898	0.579128	0.318872	60.5667	271.357	-1.81845	Hyper-methylated & Down-regulated
HDH_T23709	0.45037	0.131948	0.318422	24.6511	1.47595	4.61276	Hyper-methylated & Up-regulated
HDH_T23881	0.274558	0.0888457	0.185712	0	290.369	-8.63185	Hyper-methylated & Down-regulated
HDH_T23951	0.853306	0.677066	0.17624	0	16.5804	-5.8681	Hyper-methylated & Down-regulated
HDH_T24092	0.288369	0.273443	0.0149255	0	44.9522	-5.75489	Hyper-methylated & Down-regulated
HDH_T24251	0.566298	0.111624	0.454675	961.695	335.899	1.95198	Hyper-methylated & Up-regulated
HDH_T24369	0.74172	0.728593	0.0131267	24.5227	410.08	-3.67174	Hyper-methylated & Down-regulated
HDH_T24524	0.0115055	0.1264	-0.114895	895.167	258.373	2.25748	Hypo-methylated & Up-regulated
HDH_T24633	0.104516	0.162854	-0.0583378	0	35.7542	-6.41337	Hypo-methylated & Down-regulated
HDH_T24717	0.772097	0.896583	-0.124486	2000.17	1040.41	1.35747	Hypo-methylated & Up-regulated
HDH_T24843	0.0407495	0.130703	-0.0899535	22.057	0	6.08936	Hypo-methylated & Up-regulated
HDH_T25105	0.634503	0.669817	-0.0353137	0	12.6928	-5.8403	Hypo-methylated & Down-regulated
HDH_T25652	0.377059	0.102713	0.274346	159.127	53.8554	1.93933	Hyper-methylated & Up-regulated
HDH_T25699	0.733159	0.902111	-0.168951	12.3171	73.4245	-2.21603	Hypo-methylated & Down-regulated
HDH_T25981	0.89278	0.534333	0.358447	28226	13883.6	1.45998	Hyper-methylated & Up-regulated
HDH_T26237	0.384788	0.226217	0.158572	0	6.21567	-5.36913	Hyper-methylated & Down-regulated
HDH_T26326	0.369765	0.242961	0.126804	494.757	3153.52	-2.42623	Hyper-methylated & Down-regulated
HDH_T26333	0.601438	0.860979	-0.259541	0	17.3105	-5.67794	Hypo-methylated & Down-regulated
HDH_T26467	0.567513	0.570189	-0.00267613	0.534548	23.1852	-4.6089	Hypo-methylated & Down-regulated
HDH_T26731	0.454671	0.611551	-0.15688	4.68562	379.325	-6.07764	Hypo-methylated & Down-regulated
HDH_T26973	0.201139	0.00971277	0.191426	0	14.8863	-6.56349	Hyper-methylated & Down-regulated
HDH_T26990	0.478182	0.737556	-0.259373	145.603	379.514	-1.0463	Hypo-methylated & Down-regulated
HDH_T27147	0.67275	0.547198	0.125553	0.18964	11.4786	-4.99599	Hyper-methylated & Down-regulated
HDH_T27249	0.425734	0.0430607	0.382674	199.031	1077.66	-2.16155	Hyper-methylated & Down-regulated
HDH_T27451	0.861537	0.542855	0.318682	718.936	375.736	1.27646	Hyper-methylated & Up-regulated
HDH_T27484	0.727016	0.942746	-0.21573	0	8.03512	-5.22409	Hypo-methylated & Down-regulated
HDH_T27488	0.764335	0.523639	0.240696	4.07392	17.0315	-1.68442	Hyper-methylated & Down-regulated
HDH_T27575	0.887603	0.787745	0.0998587	0	12.4179	-5.53398	Hyper-methylated & Down-regulated
HDH_T27813	0.928276	0.644898	0.283378	72.0666	292.338	-1.6208	Hyper-methylated & Down-regulated
HDH_T27894	0.82615	0.733116	0.0930337	4.43825	61.9884	-3.30706	Hyper-methylated & Down-regulated
HDH_T27904	0.241353	0.388249	-0.146896	6.60094	54.9956	-2.62941	Hypo-methylated & Down-regulated
HDH_T27909	0.0281592	0.00228217	0.025877	1761.97	845.99	1.43113	Hyper-methylated & Up-regulated
HDH_T28068	0.883104	0.673629	0.209474	0.584734	12.6529	-3.92989	Hyper-methylated & Down-regulated
HDH_T28326	0.108569	0.0404344	0.0681342	160.966	78.2028	1.41025	Hyper-methylated & Up-regulated
HDH_T28341	0.797769	0.392769	0.405	28.8502	0	5.62344	Hyper-methylated & Up-regulated
HDH_T28342	0.436751	0.212859	0.223892	0.422594	40.7622	-6.30705	Hyper-methylated & Down-regulated
HDH_T28343	0.643396	0.2526	0.390797	0.790264	32.2432	-4.47682	Hyper-methylated & Down-regulated
HDH_T28349	0.175775	0.0843013	0.0914737	0.873868	27.1939	-4.44415	Hyper-methylated & Down-regulated
HDH_T28499	0.0256655	0.337636	-0.311971	312.258	109.116	1.92983	Hypo-methylated & Up-regulated
HDH_T28506	0.68258	0.835828	-0.153248	1.82054	45.3384	-3.97347	Hypo-methylated & Down-regulated
HDH_T28780	0.889092	0.774272	0.114821	30.1836	123.776	-1.64762	Hyper-methylated & Down-regulated
HDH_T28852	0.0536488	0.311767	-0.258118	0	462.39	-7.52974	Hypo-methylated & Down-regulated
HDH_T29175	0.0119552	0.231097	-0.219142	0.778871	42.6634	-5.48152	Hypo-methylated & Down-regulated
HDH_T29374	0.462538	0.111111	0.351427	10.1738	113.505	-3.14455	Hyper-methylated & Down-regulated
HDH_T29486	0.264366	0.024007	0.240359	17.6515	1.49248	3.93701	Hyper-methylated & Up-regulated
HDH_T29622	0.73555	0.0989686	0.636581	147.747	70.9135	1.40349	Hyper-methylated & Up-regulated
HDH_T29708	0.895326	0.77294	0.122386	32.4306	13.1438	1.65778	Hyper-methylated & Up-regulated
HDH_T29832	0.300053	0.623885	-0.323832	725.269	1.50936	9.25372	Hypo-methylated & Up-regulated
HDH_T29946	0.631105	0.16325	0.467855	385.36	239.6	1.12218	Hyper-methylated & Up-regulated
HDH_T29957	0.797544	0.555705	0.241839	0	23.3178	-5.8679	Hyper-methylated & Down-regulated
HDH_T29994	0.923516	0.65348	0.270035	1394.62	601.187	1.67813	Hyper-methylated & Up-regulated
HDH_T30349	0.0213562	0.439421	-0.418065	0	20.1343	-5.66285	Hypo-methylated & Down-regulated
HDH_T30426	0.21	0.330767	-0.120767	21.2434	117.217	-2.11619	Hypo-methylated & Down-regulated
HDH_T30677	0.862454	0.636233	0.226221	34.7729	12.3993	1.83971	Hyper-methylated & Up-regulated
HDH_T30688	0.0339911	0.128959	-0.0949677	144.632	675.368	-1.90307	Hypo-methylated & Down-regulated
HDH_T30820	0.0239962	0.167387	-0.143391	0	11.6472	-6.16454	Hypo-methylated & Down-regulated
HDH_T30926	0.835002	0.550571	0.284431	4.67935	75.2832	-3.42157	Hyper-methylated & Down-regulated
HDH_T30971	0.815315	0.669526	0.145788	0.109312	28.3826	-6.77336	Hyper-methylated & Down-regulated
HDH_T30996	0.0485141	0.264387	-0.215873	17.4651	0	5.78889	Hypo-methylated & Up-regulated
HDH_T31121	0.266001	0.0914512	0.17455	1728.29	684.549	1.75649	Hyper-methylated & Up-regulated
HDH_T31192	0.370742	0.69571	-0.324968	1.26049	28.0402	-3.91187	Hypo-methylated & Down-regulated
HDH_T31343	0.537703	0.863451	-0.325748	1447.26	307.152	2.69602	Hypo-methylated & Up-regulated
HDH_T31398	0.053142	0.335554	-0.282412	5.95104	108.302	-3.6114	Hypo-methylated & Down-regulated
HDH_T03620	0.730117	0.8815	-0.151383	0	22.3715	-5.36258	Hypo-methylated & Down-regulated
HDH_T03657	0.132261	0.0934716	0.0387893	2.13729	105.337	-5.2919	Hyper-methylated & Down-regulated
HDH_T03793	0.757844	0.696404	0.0614404	1061.28	473.641	1.49972	Hyper-methylated & Up-regulated
HDH_T04027	0.177772	0.00727576	0.170496	0	10.6907	-5.54402	Hyper-methylated & Down-regulated
HDH_T04195	0.0102088	0.219269	-0.20906	147.413	822.878	-2.2261	Hypo-methylated & Down-regulated
HDH_T04429	0.827796	0.625842	0.201954	0	3.168	-5.53349	Hyper-methylated & Down-regulated
HDH_T04437	0.888618	0.699328	0.189291	0	8.59348	-5.64839	Hyper-methylated & Down-regulated
HDH_T04467	0.888859	0.69276	0.196099	1.89981	20.5074	-2.83079	Hyper-methylated & Down-regulated
HDH_T04501	0.0561405	0.165552	-0.109411	0	27.6785	-5.40403	Hypo-methylated & Down-regulated
HDH_T04783	0.446183	0.403201	0.0429826	13.9205	61.1363	-1.7486	Hyper-methylated & Down-regulated
HDH_T04799	0.812501	0.63692	0.175581	40.3013	119.331	-1.22927	Hyper-methylated & Down-regulated
HDH_T04851	0.295844	0.515841	-0.219997	0	9.24571	-5.81437	Hypo-methylated & Down-regulated
HDH_T05252	0.622975	0.832116	-0.209141	4.76368	67.2403	-3.19837	Hypo-methylated & Down-regulated
HDH_T05465	0.357352	0.846593	-0.48924	1420.26	566.811	1.78252	Hypo-methylated & Up-regulated
HDH_T05492	0.2438	0.119549	0.124251	2.37261	30.5746	-2.86468	Hyper-methylated & Down-regulated
HDH_T05513	0.274114	0.0477166	0.226397	0	17.2166	-5.87968	Hyper-methylated & Down-regulated
HDH_T05559	0.868235	0.63654	0.231695	1.03369	41.7344	-4.54407	Hyper-methylated & Down-regulated
HDH_T05910	0.53817	0.384011	0.154159	16.1469	3.9799	2.35271	Hyper-methylated & Up-regulated
HDH_T05987	0.921142	0.857112	0.0640303	72.396	508.004	-2.41839	Hyper-methylated & Down-regulated
HDH_T06020	0.711639	0.173546	0.538094	0	49.3901	-5.96372	Hyper-methylated & Down-regulated
HDH_T06021	0.185387	0.0135357	0.171851	207.174	95.3558	1.4794	Hyper-methylated & Up-regulated
HDH_T06413	0.264285	0.0366398	0.227645	0	90.1134	-6.48588	Hyper-methylated & Down-regulated
HDH_T06539	0.871089	0.54027	0.330819	1028.32	654.343	1.01098	Hyper-methylated & Up-regulated
HDH_T06623	0.70204	0.513288	0.188752	34.2307	19.0764	1.22521	Hyper-methylated & Up-regulated
HDH_T06838	0.716156	0.904894	-0.188738	0	56.1623	-6.11627	Hypo-methylated & Down-regulated
HDH_T07030	0.0114919	0.0868694	-0.0753775	0	16.105	-5.56663	Hypo-methylated & Down-regulated
HDH_T07133	0.736633	0.29938	0.437253	2.75406	67.0766	-4.06876	Hyper-methylated & Down-regulated
HDH_T07320	0.338054	0.824308	-0.486254	29.3689	100.734	-1.4776	Hypo-methylated & Down-regulated
HDH_T07559	0.7053	0.845368	-0.140068	0	21.8924	-5.82703	Hypo-methylated & Down-regulated
HDH_T07586	0.0585987	0.34521	-0.286611	0	52.9427	-6.38653	Hypo-methylated & Down-regulated
HDH_T07636	0.0342523	0.234073	-0.199821	11.6693	281.735	-4.14139	Hypo-methylated & Down-regulated
HDH_T07803	0.518917	0.320666	0.198251	1.69615	66.8612	-5.08163	Hyper-methylated & Down-regulated
HDH_T07946	0.158416	0.185066	-0.02665	13.8953	155.739	-3.38516	Hypo-methylated & Down-regulated
HDH_T07995	0.572089	0.86304	-0.290951	199.327	101.889	1.4248	Hypo-methylated & Up-regulated
HDH_T08217	0.796479	0.545603	0.250876	0	73.339	-6.29579	Hyper-methylated & Down-regulated
HDH_T08411	0.386637	0.487669	-0.101032	35.274	230.505	-2.32271	Hypo-methylated & Down-regulated
HDH_T08430	0.0752699	0.0398612	0.0354088	1.05078	36.8915	-4.53314	Hyper-methylated & Down-regulated
HDH_T08490	0.421495	0.715657	-0.294162	58.2747	162.584	-1.11512	Hypo-methylated & Down-regulated
HDH_T08494	0.61323	0.63976	-0.0265301	113.361	37.7662	2.03209	Hypo-methylated & Up-regulated
HDH_T08601	0.694075	0.874216	-0.180141	35.5107	260.41	-2.60978	Hypo-methylated & Down-regulated
HDH_T08686	0.766088	0.273198	0.492889	24.9174	203.733	-2.41438	Hyper-methylated & Down-regulated
HDH_T08691	0.547882	0.202762	0.34512	128.149	425.035	-1.44464	Hyper-methylated & Down-regulated
HDH_T08704	0.737506	0.897539	-0.160034	0	28.5818	-6.20367	Hypo-methylated & Down-regulated
HDH_T08737	0.747573	0.775907	-0.028334	2.26281	26.1584	-3.25656	Hypo-methylated & Down-regulated
HDH_T08835	0.621551	0.454915	0.166636	30.0494	107.955	-1.46537	Hyper-methylated & Down-regulated
HDH_T09071	0.692422	0.58457	0.107852	8.8782	56.905	-2.30593	Hyper-methylated & Down-regulated
HDH_T09183	0.794927	0.738197	0.0567309	0.984939	14.6428	-3.57484	Hyper-methylated & Down-regulated
HDH_T09415	0.553548	0.563103	-0.00955473	0	9.2273	-5.96112	Hypo-methylated & Down-regulated
HDH_T09421	0.0693056	0.125225	-0.0559191	49.6592	343.255	-2.47475	Hypo-methylated & Down-regulated
HDH_T09472	0.911583	0.78849	0.123093	0	32.1087	-5.16017	Hyper-methylated & Down-regulated
HDH_T09656	0.240364	0.048578	0.191786	381.116	133.038	1.96108	Hyper-methylated & Up-regulated
HDH_T09921	0.472245	0.272445	0.1998	0	16.9558	-5.87962	Hyper-methylated & Down-regulated
HDH_T10116	0.413119	0.565763	-0.152644	36.6456	187.963	-2.01697	Hypo-methylated & Down-regulated
HDH_T10232	0.694748	0.407679	0.28707	0	14.8623	-5.7672	Hyper-methylated & Down-regulated
HDH_T10357	0.383617	0.175136	0.208481	5.83097	190.662	-4.28473	Hyper-methylated & Down-regulated
HDH_T10462	0.896989	0.802504	0.0944847	0.66177	13.0666	-4.06501	Hyper-methylated & Down-regulated
HDH_T10593	0.867123	0.629496	0.237627	0	32.9135	-5.24522	Hyper-methylated & Down-regulated
HDH_T10629	0.839844	0.612783	0.227061	3179.11	1454.98	1.56012	Hyper-methylated & Up-regulated
HDH_T10641	0.244603	0.583463	-0.33886	8.7362	130.657	-3.57074	Hypo-methylated & Down-regulated
HDH_T10745	0.823765	0.347817	0.475947	8.62327	239.271	-4.49923	Hyper-methylated & Down-regulated
HDH_T10992	0.361516	0.0223073	0.339209	2946.2	378.397	3.36424	Hyper-methylated & Up-regulated
HDH_T11355	0.0145048	0.0859714	-0.0714665	20.6911	106.512	-1.90933	Hypo-methylated & Down-regulated
HDH_T11735	0.260361	0.616885	-0.356523	351.889	70.3359	2.76664	Hypo-methylated & Up-regulated
HDH_T11825	0.685512	0.882151	-0.196639	165.141	49.6886	2.1573	Hypo-methylated & Up-regulated
HDH_T11831	0.84098	0.684308	0.156671	9.36131	58.4558	-2.30661	Hyper-methylated & Down-regulated
HDH_T11835	0.679075	0.657267	0.0218086	1.06315	24.2083	-4.16246	Hyper-methylated & Down-regulated
HDH_T11845	0.735041	0.470027	0.265014	0	10.8341	-5.51343	Hyper-methylated & Down-regulated
HDH_T11892	0.000108758	0.0229622	-0.0228534	0	12.2294	-5.3904	Hypo-methylated & Down-regulated
HDH_T11916	0.463225	0.820245	-0.357019	510.321	179.461	1.94004	Hypo-methylated & Up-regulated
HDH_T12001	0.572589	0.817016	-0.244427	507.906	244.224	1.47146	Hypo-methylated & Up-regulated
HDH_T12177	0.826293	0.576862	0.249431	3.48331	43.1984	-3.50967	Hyper-methylated & Down-regulated
HDH_T12387	0.623333	0.339074	0.284259	21.3527	3.79822	2.78976	Hyper-methylated & Up-regulated
HDH_T12423	0.840925	0.728645	0.11228	0	37.4435	-6.21683	Hyper-methylated & Down-regulated
HDH_T12641	0.349492	0.165599	0.183893	81.0077	347.346	-1.69994	Hyper-methylated & Down-regulated
HDH_T12680	0.475028	0.711211	-0.236183	0	9.87609	-5.20331	Hypo-methylated & Down-regulated
HDH_T12761	0.83648	0.635923	0.200557	0	6.13148	-5.34357	Hyper-methylated & Down-regulated
HDH_T12837	0.88991	0.583014	0.306896	957.609	606.456	1.02689	Hyper-methylated & Up-regulated
HDH_T12911	0.551199	0.541209	0.00999053	0	8.20698	-5.76488	Hyper-methylated & Down-regulated
HDH_T12971	0.701959	0.595929	0.10603	0	29.2436	-6.01092	Hyper-methylated & Down-regulated
HDH_T13029	0.0047536	0.0292798	-0.0245262	1.86851	116.554	-5.27492	Hypo-methylated & Down-regulated
HDH_T13225	0.471462	0.19807	0.273392	0	25.5677	-6.5728	Hyper-methylated & Down-regulated
HDH_T13248	0.229442	0.789193	-0.559751	3.73446	80.973	-3.61228	Hypo-methylated & Down-regulated
HDH_T13274	0.00373448	0.0362228	-0.0324883	0	23.2241	-5.34357	Hypo-methylated & Down-regulated
HDH_T13359	0.356977	0.429677	-0.0727009	324.178	135.866	1.7274	Hypo-methylated & Up-regulated
HDH_T13511	0.339549	0.107575	0.231974	0	16.3217	-5.32902	Hyper-methylated & Down-regulated
HDH_T13529	0.197868	0.0175543	0.180314	2721.61	857.128	2.05639	Hyper-methylated & Up-regulated
HDH_T13667	0.859672	0.670561	0.189111	0	7.37211	-5.13901	Hyper-methylated & Down-regulated
HDH_T13775	0.699615	0.759657	-0.0600414	5.9301	0	5.61462	Hypo-methylated & Up-regulated
HDH_T13952	0.0759736	0.012417	0.0635567	364.463	46.7156	3.47697	Hyper-methylated & Up-regulated
HDH_T14241	0.357607	0.168962	0.188645	27.9661	109.453	-1.60378	Hyper-methylated & Down-regulated
HDH_T14348	0.589094	0.80746	-0.218366	1.55886	94.1915	-5.44363	Hypo-methylated & Down-regulated
HDH_T14588	0.741214	0.454882	0.286332	2.60597	69.8375	-4.45836	Hyper-methylated & Down-regulated
HDH_T14658	0.768046	0.835265	-0.0672187	0.635509	31.5232	-5.02298	Hypo-methylated & Down-regulated
HDH_T14740	0.372138	0.367229	0.00490814	9.0878	77.7137	-2.87262	Hyper-methylated & Down-regulated
HDH_T14785	0.260457	0.424697	-0.16424	73.663	0	8.55169	Hypo-methylated & Up-regulated
HDH_T14885	0.360383	0.822617	-0.462234	533.477	95.2635	2.89599	Hypo-methylated & Up-regulated
HDH_T14983	0.280012	0.681845	-0.401833	1827.31	901.981	1.40193	Hypo-methylated & Up-regulated
HDH_T15040	0.876988	0.728582	0.148405	173.083	48.607	2.28007	Hyper-methylated & Up-regulated
HDH_T15067	0.852659	0.616656	0.236002	0	10.3852	-5.82346	Hyper-methylated & Down-regulated
HDH_T15121	0.602679	0.359495	0.243184	0	31.5071	-5.92462	Hyper-methylated & Down-regulated
